# Supplementary material for: A transcriptome-wide association study of Alzheimer’s disease using prediction models of relevant tissues identifies novel candidate susceptibility genes
Source: Genome Med. 2021 Sep 1;13:141. doi: 10.1186/s13073-021-00959-y (PMC8408990; doi:10.1186/s13073-021-00959-y)
Supplement: Supplementary file 1 — Additional file 1: Table S1.. Internal performance of gene expression genetic prediction models of ten brain tissues. [file 13073_2021_959_MOESM1_ESM.xlsx]

## Sheet: Sheet1
Table S1: Internal performance of gene expression genetic prediction models of ten brain tissues and spleen tissue.
Model	Prediction performance (R2)	All	Protein	lncRNAs	miRNA
UTMOST - Brain Cortex	≥0.01	8440	6415	2025	0
	≥0.04	6374	4785	1589	0
	≥0.09	3901	2866	1035	0
	≥0.16	2284	1653	631	0
UTMOST - Brain Anterior cingulate cortex BA24	≥0.01	6313	4643	1670	0
	≥0.04	5215	3793	1422	0
	≥0.09	3055	2160	895	0
	≥0.16	1711	1169	542	0
UTMOST - Brain Hippocampus	≥0.01	6453	4830	1622	1
	≥0.04	4994	3718	1275	1
	≥0.09	2841	2043	798	0
	≥0.16	1559	1098	461	0
UTMOST - Brain Amygdala	≥0.01	5231	3815	1416	0
	≥0.04	4540	3287	1253	0
	≥0.09	2510	1727	783	0
	≥0.16	1368	920	448	0
UTMOST - Brain Caudate basal ganglia	≥0.01	7999	6034	1965	0
	≥0.04	6112	4572	1540	0
	≥0.09	3634	2660	974	0
	≥0.16	2101	1488	613	0
UTMOST - Brain Nucleus accumbens basal ganglia	≥0.01	7826	5866	1960	0
	≥0.04	5838	4311	1527	0
	≥0.09	3400	2448	952	0
	≥0.16	1980	1389	591	0
UTMOST - Brain Putamen basal ganglia	≥0.01	7343	5618	1725	0
	≥0.04	5844	4446	1398	0
	≥0.09	3425	2541	884	0
	≥0.16	1965	1405	560	0
UTMOST - Brain Substantia nigra	≥0.01	5015	3639	1376	0
	≥0.04	4614	3317	1297	0
	≥0.09	2570	1794	776	0
	≥0.16	1393	931	462	0
UTMOST - Brain Hypothalamus	≥0.01	6490	4787	1703	0
	≥0.04	4963	3616	1347	0
	≥0.09	2781	1956	825	0
	≥0.16	1555	1046	509	0
UTMOST - Pituitary	≥0.01	8582	6284	2297	1
	≥0.04	6042	4361	1680	1
	≥0.09	3633	2596	1036	1
	≥0.16	2141	1503	637	1
UTMOST - Spleen	≥0.01	8798	6722	2075	1
	≥0.04	6553	4984	1567	1
	≥0.09	4042	3028	1013	1
	≥0.16	2434	1814	620	0
Protein: Protein coding genes; lncRNAs: long non-coding RNAs; miRNAs: microRNAs
