# Supplementary material for: A transcriptome-wide association study of Alzheimer’s disease using prediction models of relevant tissues identifies novel candidate susceptibility genes
Source: Genome Med. 2021 Sep 1;13:141. doi: 10.1186/s13073-021-00959-y (PMC8408990; doi:10.1186/s13073-021-00959-y)
Supplement: Supplementary file 2 — Additional file 2: Table S2. Full results of TWAS for AD risk across ten brain tissues. [file 13073_2021_959_MOESM2_ESM.xlsx]

## Sheet: Sheet1
Table S2: Full results of TWAS for AD risk across ten brain tissues.
Chr	Gene	Gene Name	Type	Model	Prediction performance R2	Number of SNPs in model	Z score	Beta value	P value
19	ENSG00000130204	TOMM40	protein_coding	Brain_Cortex	0.03	13	40.6636	1.18375	0
19	ENSG00000130204	TOMM40	protein_coding	Pituitary	0.033	13	43.3962	2.2025	0
19	ENSG00000130203	APOE	protein_coding	Substantia_nigra	0.065	23	24.7121	0.349216	7.92e-135
19	ENSG00000130203	APOE	protein_coding	Caudate_basal_ganglia	0.038	24	21.7866	0.481228	3.11e-105
19	ENSG00000130208	APOC1	protein_coding	Nucleus_accumbens_basal_ganglia	0.022	2	-11.713	-1.58881	1.09e-31
19	ENSG00000186567	CEACAM19	protein_coding	Hypothalamus	0.191	65	11.0677	0.0542745	1.8e-28
19	ENSG00000130202	NECTIN2	protein_coding	Substantia_nigra	0.066	19	-10.8233	-0.0882619	2.67e-27
19	ENSG00000266903	AC243964.3	lncRNA	Amygdala	0.33	9	10.4313	0.0405414	1.78e-25
19	ENSG00000266903	AC243964.3	lncRNA	Caudate_basal_ganglia	0.468	9	10.3295	0.0301668	5.19e-25
19	ENSG00000266903	AC243964.3	lncRNA	Brain_Cortex	0.508	9	10.3129	0.0305592	6.16e-25
19	ENSG00000266903	AC243964.3	lncRNA	Brain_Anterior_cingulate_cortex_BA24	0.43	9	10.3127	0.0317854	6.17e-25
19	ENSG00000266903	AC243964.3	lncRNA	Hypothalamus	0.288	9	10.2992	0.0392036	7.11e-25
19	ENSG00000266903	AC243964.3	lncRNA	Nucleus_accumbens_basal_ganglia	0.411	9	10.2951	0.0308298	7.41e-25
19	ENSG00000266903	AC243964.3	lncRNA	Putamen_basal_ganglia	0.45	9	10.2814	0.0279	8.54e-25
19	ENSG00000266903	AC243964.3	lncRNA	Pituitary	0.488	9	10.2515	0.0264585	1.17e-24
19	ENSG00000266903	AC243964.3	lncRNA	Substantia_nigra	0.322	9	10.2407	0.032864	1.3e-24
19	ENSG00000266903	AC243964.3	lncRNA	Hippocampus	0.424	9	10.2234	0.0289003	1.56e-24
19	ENSG00000130203	APOE	protein_coding	Pituitary	0.029	24	-10.1119	-0.145117	4.89e-24
19	ENSG00000186567	CEACAM19	protein_coding	Hippocampus	0.169	65	10.0115	0.0487007	1.36e-23
19	ENSG00000186567	CEACAM19	protein_coding	Brain_Cortex	0.155	66	9.68056	0.0495457	3.65e-22
19	ENSG00000130202	NECTIN2	protein_coding	Hypothalamus	0.03	20	-9.52477	-0.104758	1.65e-21
19	ENSG00000186567	CEACAM19	protein_coding	Amygdala	0.145	61	9.15658	0.0466945	5.36e-20
19	ENSG00000186567	CEACAM19	protein_coding	Pituitary	0.364	63	9.14204	0.0371702	6.13e-20
19	ENSG00000130208	APOC1	protein_coding	Pituitary	0.023	2	-9.09227	-1.38039	9.7e-20
19	ENSG00000186567	CEACAM19	protein_coding	Nucleus_accumbens_basal_ganglia	0.17	65	8.98916	0.0494626	2.49e-19
19	ENSG00000130202	NECTIN2	protein_coding	Hippocampus	0.071	19	-8.87892	-0.159657	6.75e-19
19	ENSG00000186567	CEACAM19	protein_coding	Caudate_basal_ganglia	0.202	63	8.81152	0.0450117	1.23e-18
19	ENSG00000186567	CEACAM19	protein_coding	Putamen_basal_ganglia	0.052	64	8.71648	0.0666251	2.87e-18
19	ENSG00000073008	PVR	protein_coding	Nucleus_accumbens_basal_ganglia	0.071	68	-8.7125	-0.0612459	2.97e-18
19	ENSG00000073008	PVR	protein_coding	Pituitary	0.089	68	-8.6408	-0.0690785	5.58e-18
1	ENSG00000203710	CR1	protein_coding	Brain_Cortex	0.148	7	8.60013	0.105942	7.96e-18
1	ENSG00000203710	CR1	protein_coding	Caudate_basal_ganglia	0.15	7	8.55085	0.119906	1.22e-17
1	ENSG00000203710	CR1	protein_coding	Putamen_basal_ganglia	0.125	7	8.53424	0.108078	1.41e-17
1	ENSG00000203710	CR1	protein_coding	Nucleus_accumbens_basal_ganglia	0.088	7	8.53187	0.154059	1.44e-17
1	ENSG00000203710	CR1	protein_coding	Substantia_nigra	0.051	7	8.47876	0.115422	2.28e-17
1	ENSG00000203710	CR1	protein_coding	Brain_Anterior_cingulate_cortex_BA24	0.073	7	8.46916	0.118579	2.47e-17
1	ENSG00000203710	CR1	protein_coding	Amygdala	0.101	7	8.46345	0.11504	2.6e-17
1	ENSG00000203710	CR1	protein_coding	Hippocampus	0.088	7	8.35108	0.114379	6.76e-17
1	ENSG00000203710	CR1	protein_coding	Hypothalamus	0.026	7	8.30453	0.179236	1e-16
19	ENSG00000267467	APOC4	protein_coding	Hippocampus	0.1	27	8.03102	0.135739	9.67e-16
19	ENSG00000186567	CEACAM19	protein_coding	Brain_Anterior_cingulate_cortex_BA24	0.118	63	7.96425	0.0412261	1.66e-15
19	ENSG00000186567	CEACAM19	protein_coding	Substantia_nigra	0.169	67	7.65587	0.063258	1.92e-14
8	ENSG00000120885	CLU	protein_coding	Putamen_basal_ganglia	0.085	38	-7.26342	-0.0822059	3.77e-13
19	ENSG00000267467	APOC4	protein_coding	Putamen_basal_ganglia	0.025	27	-6.99535	-0.0197425	2.65e-12
19	ENSG00000073008	PVR	protein_coding	Caudate_basal_ganglia	0.129	66	-6.98425	-0.0423838	2.86e-12
19	ENSG00000170684	ZNF296	protein_coding	Amygdala	0.136	15	-6.98257	-0.120509	2.9e-12
6	ENSG00000204290	BTNL2	protein_coding	Caudate_basal_ganglia	0.144	139	6.90317	0.0708232	5.09e-12
6	ENSG00000204290	BTNL2	protein_coding	Nucleus_accumbens_basal_ganglia	0.077	139	6.87635	0.0598181	6.14e-12
19	ENSG00000234906	APOC2	protein_coding	Brain_Anterior_cingulate_cortex_BA24	0.027	34	6.84142	0.0799786	7.84e-12
19	ENSG00000073008	PVR	protein_coding	Brain_Cortex	0.124	63	-6.79508	-0.0521366	1.08e-11
19	ENSG00000062370	ZNF112	protein_coding	Putamen_basal_ganglia	0.076	56	6.71246	0.142505	1.91e-11
19	ENSG00000073008	PVR	protein_coding	Hypothalamus	0.124	66	-6.62361	-0.0336686	3.51e-11
1	ENSG00000158864	NDUFS2	protein_coding	Caudate_basal_ganglia	0.072	101	-6.56827	-0.0461325	5.09e-11
1	ENSG00000158864	NDUFS2	protein_coding	Hippocampus	0.039	99	-6.28457	-0.0647833	3.29e-10
1	ENSG00000158869	FCER1G	protein_coding	Nucleus_accumbens_basal_ganglia	0.051	5	-6.27297	-0.103317	3.54e-10
16	ENSG00000103510	KAT8	protein_coding	Brain_Anterior_cingulate_cortex_BA24	0.138	35	-6.27104	-0.0309226	3.59e-10
16	ENSG00000103510	KAT8	protein_coding	Hippocampus	0.193	35	-6.22225	-0.023565	4.9e-10
16	ENSG00000178226	PRSS36	protein_coding	Amygdala	0.147	19	-6.21328	-0.0264152	5.19e-10
1	ENSG00000158869	FCER1G	protein_coding	Brain_Cortex	0.039	5	-6.20247	-0.0886443	5.56e-10
1	ENSG00000158864	NDUFS2	protein_coding	Brain_Anterior_cingulate_cortex_BA24	0.041	102	-6.17083	-0.0550591	6.79e-10
16	ENSG00000103510	KAT8	protein_coding	Hypothalamus	0.204	35	-6.12423	-0.0207563	9.11e-10
1	ENSG00000158869	FCER1G	protein_coding	Putamen_basal_ganglia	0.025	5	-6.12137	-0.105446	9.28e-10
7	ENSG00000213413	PVRIG	protein_coding	Nucleus_accumbens_basal_ganglia	0.255	40	-6.09807	-0.0263314	1.07e-09
16	ENSG00000103510	KAT8	protein_coding	Brain_Cortex	0.355	35	-6.09132	-0.018585	1.12e-09
16	ENSG00000103510	KAT8	protein_coding	Amygdala	0.124	35	-6.08587	-0.0250445	1.16e-09
16	ENSG00000103510	KAT8	protein_coding	Pituitary	0.301	35	-6.06929	-0.0220057	1.28e-09
16	ENSG00000103510	KAT8	protein_coding	Caudate_basal_ganglia	0.173	35	-6.05196	-0.0231149	1.43e-09
1	ENSG00000158869	FCER1G	protein_coding	Hypothalamus	0.035	5	-6.05066	-0.085245	1.44e-09
16	ENSG00000103510	KAT8	protein_coding	Substantia_nigra	0.103	35	-6.02989	-0.0254685	1.64e-09
1	ENSG00000158864	NDUFS2	protein_coding	Nucleus_accumbens_basal_ganglia	0.07	101	-6.0119	-0.0415171	1.83e-09
7	ENSG00000213413	PVRIG	protein_coding	Amygdala	0.293	39	-6.00056	-0.026737	1.97e-09
16	ENSG00000178226	PRSS36	protein_coding	Hypothalamus	0.23	19	-5.96977	-0.0240841	2.38e-09
19	ENSG00000170684	ZNF296	protein_coding	Hippocampus	0.141	15	-5.96714	-0.066585	2.41e-09
7	ENSG00000213413	PVRIG	protein_coding	Brain_Anterior_cingulate_cortex_BA24	0.051	39	-5.95875	-0.0379619	2.54e-09
7	ENSG00000166924	NYAP1	protein_coding	Hypothalamus	0.025	2	-5.94767	-0.148602	2.72e-09
19	ENSG00000234906	APOC2	protein_coding	Brain_Cortex	0.098	34	5.94639	0.0537722	2.74e-09
1	ENSG00000158869	FCER1G	protein_coding	Caudate_basal_ganglia	0.02	5	-5.93253	-0.133812	2.98e-09
16	ENSG00000103510	KAT8	protein_coding	Nucleus_accumbens_basal_ganglia	0.234	35	-5.90177	-0.0275513	3.6e-09
16	ENSG00000103510	KAT8	protein_coding	Putamen_basal_ganglia	0.217	35	-5.89198	-0.0206522	3.82e-09
16	ENSG00000178226	PRSS36	protein_coding	Caudate_basal_ganglia	0.373	18	-5.86924	-0.0218415	4.38e-09
16	ENSG00000178226	PRSS36	protein_coding	Hippocampus	0.182	19	-5.85655	-0.028141	4.73e-09
1	ENSG00000158864	NDUFS2	protein_coding	Putamen_basal_ganglia	0.103	103	-5.84691	-0.032452	5.01e-09
19	ENSG00000170684	ZNF296	protein_coding	Pituitary	0.114	15	-5.8136	-0.0652454	6.11e-09
7	ENSG00000213413	PVRIG	protein_coding	Putamen_basal_ganglia	0.296	39	-5.77785	-0.0250692	7.57e-09
19	ENSG00000170684	ZNF296	protein_coding	Brain_Cortex	0.061	15	-5.75266	-0.0688303	8.78e-09
7	ENSG00000213413	PVRIG	protein_coding	Hippocampus	0.275	37	-5.73521	-0.0220905	9.74e-09
7	ENSG00000213413	PVRIG	protein_coding	Hypothalamus	0.185	40	-5.71314	-0.027745	1.11e-08
16	ENSG00000178226	PRSS36	protein_coding	Nucleus_accumbens_basal_ganglia	0.378	17	-5.70892	-0.0225555	1.14e-08
16	ENSG00000278133	AC135050.6	lncRNA	Nucleus_accumbens_basal_ganglia	0.058	42	5.70169	0.0435807	1.19e-08
6	ENSG00000270761	AL355353.1	lncRNA	Nucleus_accumbens_basal_ganglia	0.065	51	-5.69565	-0.0374721	1.23e-08
7	ENSG00000237640	AC004522.3	lncRNA	Nucleus_accumbens_basal_ganglia	0.105	12	-5.69339	-0.0387598	1.25e-08
16	ENSG00000178226	PRSS36	protein_coding	Putamen_basal_ganglia	0.313	19	-5.65938	-0.020394	1.52e-08
7	ENSG00000160862	AZGP1	protein_coding	Brain_Cortex	0.074	17	-5.65349	-0.0657355	1.57e-08
16	ENSG00000178226	PRSS36	protein_coding	Brain_Anterior_cingulate_cortex_BA24	0.135	19	-5.64241	-0.0278403	1.68e-08
6	ENSG00000204290	BTNL2	protein_coding	Hypothalamus	0.131	139	5.62929	0.049327	1.81e-08
7	ENSG00000160862	AZGP1	protein_coding	Caudate_basal_ganglia	0.076	17	-5.61038	-0.0630307	2.02e-08
7	ENSG00000213413	PVRIG	protein_coding	Caudate_basal_ganglia	0.28	37	-5.60339	-0.031784	2.1e-08
6	ENSG00000270761	AL355353.1	lncRNA	Putamen_basal_ganglia	0.114	51	-5.59846	-0.0331825	2.16e-08
16	ENSG00000178226	PRSS36	protein_coding	Brain_Cortex	0.336	18	-5.56897	-0.021328	2.56e-08
6	ENSG00000270761	AL355353.1	lncRNA	Hypothalamus	0.034	51	-5.56754	-0.0417165	2.58e-08
7	ENSG00000237640	AC004522.3	lncRNA	Amygdala	0.104	14	-5.56474	-0.0447706	2.63e-08
6	ENSG00000270761	AL355353.1	lncRNA	Caudate_basal_ganglia	0.078	52	-5.56335	-0.0370517	2.65e-08
19	ENSG00000234906	APOC2	protein_coding	Putamen_basal_ganglia	0.388	32	5.55556	0.029058	2.77e-08
6	ENSG00000270761	AL355353.1	lncRNA	Pituitary	0.229	52	-5.52782	-0.0289666	3.24e-08
19	ENSG00000170684	ZNF296	protein_coding	Nucleus_accumbens_basal_ganglia	0.143	15	-5.51978	-0.0655402	3.39e-08
6	ENSG00000228727	SAPCD1	protein_coding	Nucleus_accumbens_basal_ganglia	0.029	1	-5.50889	-1.35496	3.61e-08
7	ENSG00000213413	PVRIG	protein_coding	Brain_Cortex	0.219	39	-5.4941	-0.0281699	3.93e-08
7	ENSG00000160862	AZGP1	protein_coding	Putamen_basal_ganglia	0.026	17	-5.48817	-0.0641569	4.06e-08
17	ENSG00000234327	AC012146.1	lncRNA	Amygdala	0.13	89	-5.48571	-0.0319479	4.12e-08
19	ENSG00000234906	APOC2	protein_coding	Caudate_basal_ganglia	0.331	34	5.46899	0.0315712	4.53e-08
17	ENSG00000234327	AC012146.1	lncRNA	Hypothalamus	0.177	90	-5.46354	-0.0245528	4.67e-08
7	ENSG00000166997	CNPY4	protein_coding	Caudate_basal_ganglia	0.095	77	-5.45668	-0.0362945	4.85e-08
7	ENSG00000237640	AC004522.3	lncRNA	Hypothalamus	0.034	14	-5.44919	-0.045498	5.06e-08
17	ENSG00000159640	ACE	protein_coding	Brain_Anterior_cingulate_cortex_BA24	0.105	66	-5.44491	-0.033249	5.18e-08
17	ENSG00000234327	AC012146.1	lncRNA	Caudate_basal_ganglia	0.219	90	-5.44129	-0.0261592	5.29e-08
7	ENSG00000213413	PVRIG	protein_coding	Substantia_nigra	0.195	39	-5.44073	-0.0254344	5.31e-08
1	ENSG00000158864	NDUFS2	protein_coding	Brain_Cortex	0.047	100	-5.44033	-0.0470308	5.32e-08
17	ENSG00000234327	AC012146.1	lncRNA	Brain_Cortex	0.048	90	-5.43585	-0.0328473	5.45e-08
19	ENSG00000142252	GEMIN7	protein_coding	Nucleus_accumbens_basal_ganglia	0.188	55	5.41215	0.0230495	6.23e-08
19	ENSG00000234906	APOC2	protein_coding	Nucleus_accumbens_basal_ganglia	0.349	34	5.40375	0.0294226	6.53e-08
17	ENSG00000234327	AC012146.1	lncRNA	Pituitary	0.161	90	-5.38141	-0.0236537	7.39e-08
7	ENSG00000166997	CNPY4	protein_coding	Nucleus_accumbens_basal_ganglia	0.146	76	-5.37641	-0.0355998	7.6e-08
6	ENSG00000270761	AL355353.1	lncRNA	Brain_Cortex	0.07	49	-5.35818	-0.0449135	8.41e-08
6	ENSG00000198087	CD2AP	protein_coding	Pituitary	0.21	12	5.34024	0.0670838	9.28e-08
6	ENSG00000198087	CD2AP	protein_coding	Nucleus_accumbens_basal_ganglia	0.026	12	5.31922	0.110798	1.04e-07
7	ENSG00000066923	STAG3	protein_coding	Amygdala	0.243	35	-5.30745	-0.0225213	1.11e-07
17	ENSG00000234327	AC012146.1	lncRNA	Nucleus_accumbens_basal_ganglia	0.306	90	-5.30766	-0.0202159	1.11e-07
7	ENSG00000188186	LAMTOR4	protein_coding	Substantia_nigra	0.046	31	-5.30166	-0.0492991	1.15e-07
7	ENSG00000239521	CASTOR3	protein_coding	Hypothalamus	0.061	40	-5.29235	-0.0456258	1.21e-07
19	ENSG00000170684	ZNF296	protein_coding	Substantia_nigra	0.037	15	-5.26531	-0.0526097	1.4e-07
6	ENSG00000270761	AL355353.1	lncRNA	Substantia_nigra	0.066	51	-5.24999	-0.0323115	1.52e-07
7	ENSG00000160862	AZGP1	protein_coding	Hippocampus	0.062	17	-5.24994	-0.0514182	1.52e-07
7	ENSG00000239521	CASTOR3	protein_coding	Caudate_basal_ganglia	0.069	39	-5.24879	-0.033989	1.53e-07
7	ENSG00000160862	AZGP1	protein_coding	Hypothalamus	0.033	17	-5.24374	-0.0548531	1.57e-07
16	ENSG00000167397	VKORC1	protein_coding	Brain_Anterior_cingulate_cortex_BA24	0.045	23	5.22201	0.0470506	1.77e-07
7	ENSG00000239521	CASTOR3	protein_coding	Putamen_basal_ganglia	0.061	39	-5.21434	-0.0382353	1.84e-07
7	ENSG00000166924	NYAP1	protein_coding	Nucleus_accumbens_basal_ganglia	0.025	2	-5.21328	-0.15625	1.86e-07
19	ENSG00000125741	OPA3	protein_coding	Hippocampus	0.086	74	-5.21235	-0.0660459	1.86e-07
11	ENSG00000166801	FAM111A	protein_coding	Brain_Cortex	0.022	49	5.20654	0.0621766	1.92e-07
7	ENSG00000166924	NYAP1	protein_coding	Caudate_basal_ganglia	0.038	2	-5.20438	-0.11853	1.95e-07
17	ENSG00000234327	AC012146.1	lncRNA	Brain_Anterior_cingulate_cortex_BA24	0.222	90	-5.2017	-0.024963	1.97e-07
17	ENSG00000234327	AC012146.1	lncRNA	Hippocampus	0.191	90	-5.20115	-0.025607	1.98e-07
17	ENSG00000161929	SCIMP	protein_coding	Brain_Anterior_cingulate_cortex_BA24	0.03	43	5.18246	0.0465641	2.19e-07
16	ENSG00000151006	PRSS53	protein_coding	Amygdala	0.036	20	5.17739	0.0478593	2.25e-07
16	ENSG00000167397	VKORC1	protein_coding	Nucleus_accumbens_basal_ganglia	0.035	23	5.16626	0.0440232	2.39e-07
16	ENSG00000167397	VKORC1	protein_coding	Pituitary	0.074	23	5.16161	0.0465614	2.45e-07
16	ENSG00000167397	VKORC1	protein_coding	Brain_Cortex	0.077	23	5.16043	0.0431762	2.46e-07
6	ENSG00000204290	BTNL2	protein_coding	Brain_Anterior_cingulate_cortex_BA24	0.078	139	5.15323	0.0483473	2.56e-07
7	ENSG00000066923	STAG3	protein_coding	Hippocampus	0.246	35	-5.15318	-0.020364	2.56e-07
17	ENSG00000159640	ACE	protein_coding	Brain_Cortex	0.092	59	-5.14659	-0.0415659	2.65e-07
17	ENSG00000234327	AC012146.1	lncRNA	Putamen_basal_ganglia	0.259	90	-5.12927	-0.0208146	2.91e-07
15	ENSG00000245975	AC090515.2	lncRNA	Hippocampus	0.121	11	-5.11389	-0.0925473	3.16e-07
16	ENSG00000167397	VKORC1	protein_coding	Caudate_basal_ganglia	0.082	23	5.08257	0.0316423	3.72e-07
6	ENSG00000198087	CD2AP	protein_coding	Brain_Anterior_cingulate_cortex_BA24	0.032	12	5.07155	0.0701713	3.95e-07
7	ENSG00000166997	CNPY4	protein_coding	Brain_Anterior_cingulate_cortex_BA24	0.085	78	-5.06783	-0.0355461	4.02e-07
19	ENSG00000105383	CD33	protein_coding	Putamen_basal_ganglia	0.028	6	5.06236	0.0842392	4.14e-07
6	ENSG00000198087	CD2AP	protein_coding	Substantia_nigra	0.055	12	5.05752	0.0707791	4.25e-07
7	ENSG00000176402	GJC3	protein_coding	Caudate_basal_ganglia	0.023	6	-5.05755	-0.312897	4.25e-07
7	ENSG00000066923	STAG3	protein_coding	Brain_Cortex	0.266	35	-5.03173	-0.0355068	4.86e-07
7	ENSG00000213420	GPC2	protein_coding	Brain_Cortex	0.07	64	5.02692	0.0408532	4.98e-07
16	ENSG00000278133	AC135050.6	lncRNA	Caudate_basal_ganglia	0.04	44	5.02612	0.0422447	5e-07
19	ENSG00000007255	TRAPPC6A	protein_coding	Putamen_basal_ganglia	0.044	4	-5.0196	-0.0746304	5.18e-07
15	ENSG00000245975	AC090515.2	lncRNA	Brain_Cortex	0.041	11	-5.01906	-0.0888773	5.19e-07
7	ENSG00000221838	AP4M1	protein_coding	Hypothalamus	0.048	24	-5.01407	-0.0612164	5.33e-07
19	ENSG00000012061	ERCC1	protein_coding	Brain_Anterior_cingulate_cortex_BA24	0.111	63	-5.01	-0.0401819	5.44e-07
15	ENSG00000245975	AC090515.2	lncRNA	Amygdala	0.101	11	-4.99356	-0.134187	5.93e-07
7	ENSG00000237640	AC004522.3	lncRNA	Brain_Anterior_cingulate_cortex_BA24	0.06	12	-4.99212	-0.0359215	5.97e-07
19	ENSG00000012061	ERCC1	protein_coding	Putamen_basal_ganglia	0.03	67	-4.97631	-0.0521844	6.48e-07
6	ENSG00000237541	HLA-DQA2	protein_coding	Hypothalamus	0.596	85	-4.96993	-0.0285124	6.7e-07
6	ENSG00000237541	HLA-DQA2	protein_coding	Hippocampus	0.491	85	-4.96216	-0.0358705	6.97e-07
7	ENSG00000213413	PVRIG	protein_coding	Pituitary	0.051	39	-4.95799	-0.041273	7.12e-07
1	ENSG00000158793	NIT1	protein_coding	Nucleus_accumbens_basal_ganglia	0.054	14	-4.95022	-0.136322	7.41e-07
6	ENSG00000237541	HLA-DQA2	protein_coding	Brain_Cortex	0.472	85	-4.9469	-0.0385868	7.54e-07
6	ENSG00000237541	HLA-DQA2	protein_coding	Pituitary	0.624	85	-4.93708	-0.0314888	7.93e-07
7	ENSG00000166997	CNPY4	protein_coding	Putamen_basal_ganglia	0.026	76	-4.91403	-0.0500299	8.92e-07
7	ENSG00000066923	STAG3	protein_coding	Nucleus_accumbens_basal_ganglia	0.361	35	-4.90546	-0.0177524	9.32e-07
6	ENSG00000237541	HLA-DQA2	protein_coding	Brain_Anterior_cingulate_cortex_BA24	0.459	85	-4.90529	-0.0355489	9.33e-07
6	ENSG00000237541	HLA-DQA2	protein_coding	Caudate_basal_ganglia	0.523	85	-4.89984	-0.0316902	9.59e-07
19	ENSG00000142252	GEMIN7	protein_coding	Hippocampus	0.152	55	4.8911	0.0228025	1e-06
15	ENSG00000128923	MINDY2	protein_coding	Brain_Cortex	0.022	5	4.88628	0.555599	1.03e-06
17	ENSG00000234327	AC012146.1	lncRNA	Substantia_nigra	0.119	90	-4.87951	-0.0284908	1.06e-06
6	ENSG00000204290	BTNL2	protein_coding	Brain_Cortex	0.113	138	4.87361	0.0468706	1.1e-06
16	ENSG00000167394	ZNF668	protein_coding	Brain_Cortex	0.029	14	4.87325	0.087916	1.1e-06
16	ENSG00000196118	CCDC189	protein_coding	Brain_Anterior_cingulate_cortex_BA24	0.092	23	4.86978	0.0307313	1.12e-06
7	ENSG00000176402	GJC3	protein_coding	Brain_Anterior_cingulate_cortex_BA24	0.031	6	-4.86735	-0.152076	1.13e-06
7	ENSG00000176402	GJC3	protein_coding	Putamen_basal_ganglia	0.026	6	-4.83972	-0.137772	1.3e-06
7	ENSG00000160862	AZGP1	protein_coding	Pituitary	0.019	17	-4.8382	-0.10641	1.31e-06
7	ENSG00000066923	STAG3	protein_coding	Hypothalamus	0.228	35	-4.82907	-0.0244168	1.37e-06
6	ENSG00000237541	HLA-DQA2	protein_coding	Nucleus_accumbens_basal_ganglia	0.548	85	-4.82791	-0.0315993	1.38e-06
7	ENSG00000066923	STAG3	protein_coding	Brain_Anterior_cingulate_cortex_BA24	0.106	35	-4.82828	-0.0261184	1.38e-06
1	ENSG00000158850	B4GALT3	protein_coding	Amygdala	0.036	23	4.81784	0.0665454	1.45e-06
4	ENSG00000174749	FAM241A	protein_coding	Brain_Cortex	0.029	21	-4.8143	-0.0545627	1.48e-06
19	ENSG00000104892	KLC3	protein_coding	Amygdala	0.055	2	-4.81205	-0.0572511	1.49e-06
19	ENSG00000104892	KLC3	protein_coding	Hippocampus	0.039	2	-4.81091	-0.123272	1.5e-06
19	ENSG00000104892	KLC3	protein_coding	Substantia_nigra	0.103	2	-4.81139	-0.0672763	1.5e-06
19	ENSG00000104892	KLC3	protein_coding	Hypothalamus	0.063	2	-4.81051	-0.059399	1.51e-06
19	ENSG00000104892	KLC3	protein_coding	Brain_Cortex	0.16	2	-4.80873	-0.0422939	1.52e-06
7	ENSG00000176402	GJC3	protein_coding	Hippocampus	0.035	6	-4.80733	-0.174772	1.53e-06
19	ENSG00000104892	KLC3	protein_coding	Nucleus_accumbens_basal_ganglia	0.201	2	-4.8073	-0.0363754	1.53e-06
11	ENSG00000175220	ARHGAP1	protein_coding	Amygdala	0.043	32	4.80542	0.0555989	1.54e-06
16	ENSG00000196118	CCDC189	protein_coding	Caudate_basal_ganglia	0.117	20	4.80468	0.0265444	1.55e-06
19	ENSG00000104892	KLC3	protein_coding	Caudate_basal_ganglia	0.217	2	-4.80175	-0.0365275	1.57e-06
16	ENSG00000196118	CCDC189	protein_coding	Nucleus_accumbens_basal_ganglia	0.297	23	4.8008	0.0244454	1.58e-06
4	ENSG00000174749	FAM241A	protein_coding	Pituitary	0.091	22	-4.7985	-0.0319848	1.6e-06
19	ENSG00000104892	KLC3	protein_coding	Brain_Anterior_cingulate_cortex_BA24	0.15	2	-4.79884	-0.0519315	1.6e-06
19	ENSG00000104892	KLC3	protein_coding	Putamen_basal_ganglia	0.216	2	-4.79811	-0.0397959	1.6e-06
7	ENSG00000239521	CASTOR3	protein_coding	Amygdala	0.108	41	-4.7893	-0.0284867	1.67e-06
7	ENSG00000213420	GPC2	protein_coding	Putamen_basal_ganglia	0.029	61	4.78555	0.0372322	1.71e-06
7	ENSG00000239521	CASTOR3	protein_coding	Hippocampus	0.085	38	-4.78359	-0.0346639	1.72e-06
6	ENSG00000196126	HLA-DRB1	protein_coding	Brain_Anterior_cingulate_cortex_BA24	0.433	127	4.77745	0.0278644	1.78e-06
15	ENSG00000245975	AC090515.2	lncRNA	Caudate_basal_ganglia	0.039	11	-4.77266	-0.0938542	1.82e-06
6	ENSG00000237541	HLA-DQA2	protein_coding	Amygdala	0.548	85	-4.7709	-0.035884	1.83e-06
15	ENSG00000245975	AC090515.2	lncRNA	Putamen_basal_ganglia	0.115	11	-4.76969	-0.069901	1.85e-06
4	ENSG00000174749	FAM241A	protein_coding	Hypothalamus	0.046	23	-4.76733	-0.0399584	1.87e-06
16	ENSG00000196118	CCDC189	protein_coding	Putamen_basal_ganglia	0.024	20	4.75187	0.0420564	2.02e-06
1	ENSG00000158864	NDUFS2	protein_coding	Hypothalamus	0.042	102	-4.74991	-0.0509927	2.04e-06
16	ENSG00000196118	CCDC189	protein_coding	Brain_Cortex	0.204	22	4.74757	0.0228396	2.06e-06
20	ENSG00000087589	CASS4	protein_coding	Caudate_basal_ganglia	0.033	7	-4.74545	-0.188345	2.08e-06
6	ENSG00000237541	HLA-DQA2	protein_coding	Substantia_nigra	0.542	85	-4.74365	-0.0322693	2.1e-06
19	ENSG00000170684	ZNF296	protein_coding	Hypothalamus	0.099	15	-4.73906	-0.0460877	2.15e-06
16	ENSG00000196118	CCDC189	protein_coding	Hippocampus	0.155	23	4.73464	0.0259576	2.19e-06
7	ENSG00000221838	AP4M1	protein_coding	Caudate_basal_ganglia	0.074	24	-4.73326	-0.0507664	2.21e-06
16	ENSG00000232748	AC135050.1	lncRNA	Pituitary	0.076	6	4.72705	0.0676672	2.28e-06
15	ENSG00000128923	MINDY2	protein_coding	Hippocampus	0.067	5	4.72358	1.23518	2.32e-06
7	ENSG00000166997	CNPY4	protein_coding	Hypothalamus	0.106	75	-4.69815	-0.03829	2.63e-06
6	ENSG00000204290	BTNL2	protein_coding	Hippocampus	0.087	138	4.69312	0.0487609	2.69e-06
19	ENSG00000104884	ERCC2	protein_coding	Pituitary	0.077	20	4.6911	0.0714379	2.72e-06
16	ENSG00000232748	AC135050.1	lncRNA	Brain_Anterior_cingulate_cortex_BA24	0.062	6	4.67959	0.0734771	2.87e-06
16	ENSG00000232748	AC135050.1	lncRNA	Amygdala	0.034	6	4.67604	0.0790482	2.92e-06
4	ENSG00000174749	FAM241A	protein_coding	Nucleus_accumbens_basal_ganglia	0.149	23	-4.67171	-0.023625	2.99e-06
16	ENSG00000179965	ZNF771	protein_coding	Brain_Cortex	0.04	16	4.65998	0.25814	3.16e-06
19	ENSG00000170684	ZNF296	protein_coding	Putamen_basal_ganglia	0.092	15	-4.65992	-0.103995	3.16e-06
15	ENSG00000245975	AC090515.2	lncRNA	Pituitary	0.123	11	-4.65845	-0.0780767	3.19e-06
15	ENSG00000245975	AC090515.2	lncRNA	Brain_Anterior_cingulate_cortex_BA24	0.081	11	-4.65402	-0.108487	3.26e-06
16	ENSG00000278133	AC135050.6	lncRNA	Pituitary	0.074	45	4.65264	0.0284615	3.28e-06
7	ENSG00000146904	EPHA1	protein_coding	Pituitary	0.028	51	4.64603	0.0733696	3.38e-06
7	ENSG00000221838	AP4M1	protein_coding	Hippocampus	0.057	24	-4.64553	-0.0474852	3.39e-06
15	ENSG00000245975	AC090515.2	lncRNA	Substantia_nigra	0.116	11	-4.63904	-0.0584714	3.5e-06
7	ENSG00000237640	AC004522.3	lncRNA	Caudate_basal_ganglia	0.145	14	-4.63011	-0.0269962	3.65e-06
7	ENSG00000239521	CASTOR3	protein_coding	Substantia_nigra	0.158	41	-4.62703	-0.0253877	3.71e-06
7	ENSG00000188186	LAMTOR4	protein_coding	Hippocampus	0.036	31	-4.61331	-0.0668194	3.96e-06
4	ENSG00000174749	FAM241A	protein_coding	Putamen_basal_ganglia	0.151	23	-4.60996	-0.0226664	4.03e-06
16	ENSG00000169900	PYDC1	protein_coding	Hippocampus	0.046	24	-4.60102	-0.0914525	4.2e-06
16	ENSG00000196118	CCDC189	protein_coding	Hypothalamus	0.138	21	4.59926	0.0299972	4.24e-06
16	ENSG00000103549	RNF40	protein_coding	Brain_Anterior_cingulate_cortex_BA24	0.039	9	-4.59889	-0.0390965	4.25e-06
19	ENSG00000062370	ZNF112	protein_coding	Substantia_nigra	0.037	58	4.59193	0.100456	4.39e-06
19	ENSG00000159915	ZNF233	protein_coding	Amygdala	0.066	40	-4.58327	-0.0502468	4.58e-06
7	ENSG00000237640	AC004522.3	lncRNA	Putamen_basal_ganglia	0.034	14	-4.58133	-0.0468496	4.62e-06
19	ENSG00000142252	GEMIN7	protein_coding	Substantia_nigra	0.157	55	4.57669	0.0223266	4.72e-06
16	ENSG00000278133	AC135050.6	lncRNA	Hypothalamus	0.065	45	4.56356	0.0341506	5.03e-06
16	ENSG00000103549	RNF40	protein_coding	Hippocampus	0.048	9	-4.5618	-0.0391879	5.07e-06
16	ENSG00000167394	ZNF668	protein_coding	Pituitary	0.018	14	4.56039	0.107791	5.11e-06
6	ENSG00000237541	HLA-DQA2	protein_coding	Putamen_basal_ganglia	0.492	85	-4.55892	-0.036038	5.14e-06
16	ENSG00000260911	AC135050.3	lncRNA	Brain_Anterior_cingulate_cortex_BA24	0.108	22	-4.55875	-0.0233496	5.15e-06
6	ENSG00000204290	BTNL2	protein_coding	Substantia_nigra	0.039	139	4.5581	0.0349118	5.16e-06
15	ENSG00000138613	APH1B	protein_coding	Putamen_basal_ganglia	0.063	98	4.55376	0.0368028	5.27e-06
19	ENSG00000189114	BLOC1S3	protein_coding	Pituitary	0.085	28	4.55251	0.0520672	5.3e-06
7	ENSG00000221838	AP4M1	protein_coding	Nucleus_accumbens_basal_ganglia	0.124	24	-4.55225	-0.0337154	5.31e-06
1	ENSG00000158793	NIT1	protein_coding	Brain_Anterior_cingulate_cortex_BA24	0.051	14	-4.55024	-0.107997	5.36e-06
11	ENSG00000172803	SNX32	protein_coding	Substantia_nigra	0.329	15	-4.54679	-0.0161756	5.45e-06
11	ENSG00000172803	SNX32	protein_coding	Brain_Anterior_cingulate_cortex_BA24	0.437	15	-4.54221	-0.0152831	5.57e-06
15	ENSG00000166128	RAB8B	protein_coding	Pituitary	0.078	12	-4.53899	-0.0987898	5.65e-06
15	ENSG00000166128	RAB8B	protein_coding	Brain_Anterior_cingulate_cortex_BA24	0.061	12	-4.53012	-0.114043	5.89e-06
16	ENSG00000260911	AC135050.3	lncRNA	Hippocampus	0.133	22	-4.53034	-0.0228009	5.89e-06
16	ENSG00000196118	CCDC189	protein_coding	Pituitary	0.376	23	4.52788	0.0172904	5.96e-06
16	ENSG00000196118	CCDC189	protein_coding	Amygdala	0.092	22	4.51966	0.0310498	6.19e-06
4	ENSG00000174749	FAM241A	protein_coding	Amygdala	0.05	22	-4.51393	-0.0360508	6.36e-06
7	ENSG00000106261	ZKSCAN1	protein_coding	Amygdala	0.046	11	4.51019	0.114951	6.48e-06
16	ENSG00000103549	RNF40	protein_coding	Putamen_basal_ganglia	0.113	9	-4.50478	-0.0288028	6.64e-06
11	ENSG00000172803	SNX32	protein_coding	Hypothalamus	0.419	15	-4.5039	-0.0133415	6.67e-06
7	ENSG00000066923	STAG3	protein_coding	Caudate_basal_ganglia	0.322	35	-4.50081	-0.0194491	6.77e-06
17	ENSG00000108556	CHRNE	protein_coding	Amygdala	0.271	37	4.48664	0.0210125	7.24e-06
17	ENSG00000108556	CHRNE	protein_coding	Putamen_basal_ganglia	0.266	37	4.47646	0.0205391	7.59e-06
16	ENSG00000167395	ZNF646	protein_coding	Putamen_basal_ganglia	0.07	12	-4.47387	-0.0541988	7.68e-06
6	ENSG00000232810	TNF	protein_coding	Hippocampus	0.065	8	-4.47309	-0.999904	7.71e-06
11	ENSG00000172803	SNX32	protein_coding	Pituitary	0.428	15	-4.4607	-0.0162431	8.17e-06
11	ENSG00000172803	SNX32	protein_coding	Caudate_basal_ganglia	0.188	15	-4.46039	-0.0217309	8.18e-06
11	ENSG00000172803	SNX32	protein_coding	Hippocampus	0.243	15	-4.45896	-0.0176609	8.24e-06
16	ENSG00000103549	RNF40	protein_coding	Pituitary	0.052	9	-4.4581	-0.0461932	8.27e-06
16	ENSG00000167395	ZNF646	protein_coding	Hippocampus	0.105	12	-4.45428	-0.0384333	8.42e-06
1	ENSG00000143224	PPOX	protein_coding	Pituitary	0.031	6	-4.45404	-0.0625655	8.43e-06
4	ENSG00000174749	FAM241A	protein_coding	Substantia_nigra	0.035	19	-4.45131	-0.0462854	8.53e-06
7	ENSG00000237640	AC004522.3	lncRNA	Pituitary	0.039	12	-4.44696	-0.044881	8.71e-06
11	ENSG00000172543	CTSW	protein_coding	Pituitary	0.149	25	4.4459	0.0220361	8.75e-06
11	ENSG00000172803	SNX32	protein_coding	Amygdala	0.241	15	-4.44516	-0.0165148	8.78e-06
17	ENSG00000108556	CHRNE	protein_coding	Substantia_nigra	0.355	37	4.4446	0.0191151	8.81e-06
17	ENSG00000108556	CHRNE	protein_coding	Brain_Cortex	0.299	37	4.43413	0.0192111	9.24e-06
11	ENSG00000172803	SNX32	protein_coding	Nucleus_accumbens_basal_ganglia	0.215	15	-4.43246	-0.0174886	9.32e-06
17	ENSG00000108556	CHRNE	protein_coding	Hypothalamus	0.206	37	4.42997	0.0212708	9.42e-06
19	ENSG00000263002	ZNF234	protein_coding	Hypothalamus	0.024	37	4.42379	0.0669144	9.7e-06
11	ENSG00000172543	CTSW	protein_coding	Hypothalamus	0.118	25	4.42359	0.025112	9.71e-06
16	ENSG00000167395	ZNF646	protein_coding	Caudate_basal_ganglia	0.037	12	-4.42291	-0.0539439	9.74e-06
11	ENSG00000172803	SNX32	protein_coding	Putamen_basal_ganglia	0.199	15	-4.41947	-0.0184133	9.89e-06
16	ENSG00000260911	AC135050.3	lncRNA	Amygdala	0.069	22	-4.41756	-0.0272211	9.98e-06
7	ENSG00000106459	NRF1	protein_coding	Pituitary	0.035	13	4.41667	0.0990862	1e-05
16	ENSG00000099377	HSD3B7	protein_coding	Brain_Anterior_cingulate_cortex_BA24	0.036	52	-4.41712	-0.0256139	1e-05
16	ENSG00000103549	RNF40	protein_coding	Substantia_nigra	0.116	9	-4.41648	-0.0317648	1e-05
16	ENSG00000260911	AC135050.3	lncRNA	Substantia_nigra	0.13	20	-4.41512	-0.0258638	1.01e-05
16	ENSG00000260911	AC135050.3	lncRNA	Brain_Cortex	0.122	22	-4.41121	-0.0233698	1.03e-05
16	ENSG00000260911	AC135050.3	lncRNA	Putamen_basal_ganglia	0.079	22	-4.40797	-0.025115	1.04e-05
6	ENSG00000196126	HLA-DRB1	protein_coding	Hypothalamus	0.25	127	4.40715	0.0295864	1.05e-05
16	ENSG00000103549	RNF40	protein_coding	Caudate_basal_ganglia	0.087	9	-4.40452	-0.0333714	1.06e-05
5	ENSG00000170606	HSPA4	protein_coding	Brain_Anterior_cingulate_cortex_BA24	0.091	111	4.40301	0.0283351	1.07e-05
11	ENSG00000172803	SNX32	protein_coding	Brain_Cortex	0.56	15	-4.40085	-0.01208	1.08e-05
17	ENSG00000108556	CHRNE	protein_coding	Brain_Anterior_cingulate_cortex_BA24	0.213	37	4.39997	0.0243106	1.08e-05
16	ENSG00000260304	AC009088.2	lncRNA	Caudate_basal_ganglia	0.027	47	4.39869	0.0467938	1.09e-05
1	ENSG00000158793	NIT1	protein_coding	Brain_Cortex	0.044	14	-4.39353	-0.182935	1.12e-05
16	ENSG00000103549	RNF40	protein_coding	Hypothalamus	0.042	9	-4.38611	-0.0442681	1.15e-05
15	ENSG00000245975	AC090515.2	lncRNA	Hypothalamus	0.177	11	-4.38421	-0.0508993	1.16e-05
4	ENSG00000174749	FAM241A	protein_coding	Caudate_basal_ganglia	0.158	22	-4.3799	-0.021984	1.19e-05
11	ENSG00000172543	CTSW	protein_coding	Hippocampus	0.04	25	4.37454	0.0321004	1.22e-05
17	ENSG00000108556	CHRNE	protein_coding	Hippocampus	0.181	37	4.3734	0.021499	1.22e-05
16	ENSG00000250616	AC012645.1	lncRNA	Nucleus_accumbens_basal_ganglia	0.043	10	4.36929	0.085523	1.25e-05
19	ENSG00000234906	APOC2	protein_coding	Pituitary	0.107	33	-4.35511	-0.0467821	1.33e-05
15	ENSG00000166128	RAB8B	protein_coding	Brain_Cortex	0.044	12	-4.35264	-0.11485	1.35e-05
16	ENSG00000156858	PRR14	protein_coding	Brain_Anterior_cingulate_cortex_BA24	0.04	11	4.35115	0.0820014	1.35e-05
17	ENSG00000108556	CHRNE	protein_coding	Caudate_basal_ganglia	0.189	37	4.34446	0.0217074	1.4e-05
6	ENSG00000196126	HLA-DRB1	protein_coding	Substantia_nigra	0.279	127	4.33958	0.0326435	1.43e-05
17	ENSG00000108556	CHRNE	protein_coding	Nucleus_accumbens_basal_ganglia	0.218	37	4.32937	0.0180263	1.5e-05
7	ENSG00000106258	CYP3A5	protein_coding	Brain_Cortex	0.026	11	4.32026	0.198076	1.56e-05
7	ENSG00000172354	GNB2	protein_coding	Hippocampus	0.026	21	4.32043	0.114558	1.56e-05
19	ENSG00000062370	ZNF112	protein_coding	Nucleus_accumbens_basal_ganglia	0.081	56	4.32045	0.0501223	1.56e-05
19	ENSG00000283632	EXOC3L2	protein_coding	Brain_Anterior_cingulate_cortex_BA24	0.037	5	-4.31719	-0.170407	1.58e-05
11	ENSG00000172543	CTSW	protein_coding	Brain_Cortex	0.06	25	4.31458	0.0315873	1.6e-05
7	ENSG00000066923	STAG3	protein_coding	Substantia_nigra	0.39	35	-4.31082	-0.0149189	1.63e-05
1	ENSG00000143224	PPOX	protein_coding	Nucleus_accumbens_basal_ganglia	0.181	6	-4.30882	-0.0446513	1.64e-05
17	ENSG00000167840	ZNF232	protein_coding	Brain_Anterior_cingulate_cortex_BA24	0.216	88	-4.30148	-0.0184805	1.7e-05
16	ENSG00000099381	SETD1A	protein_coding	Brain_Cortex	0.022	20	-4.29915	-0.072749	1.71e-05
6	ENSG00000196126	HLA-DRB1	protein_coding	Amygdala	0.368	127	4.29089	0.0345514	1.78e-05
1	ENSG00000143224	PPOX	protein_coding	Caudate_basal_ganglia	0.15	6	-4.28715	-0.0402556	1.81e-05
17	ENSG00000161929	SCIMP	protein_coding	Caudate_basal_ganglia	0.033	47	4.28634	0.0406698	1.82e-05
16	ENSG00000103549	RNF40	protein_coding	Brain_Cortex	0.091	9	-4.28408	-0.0345975	1.83e-05
5	ENSG00000170606	HSPA4	protein_coding	Nucleus_accumbens_basal_ganglia	0.21	108	4.28073	0.020574	1.86e-05
16	ENSG00000090238	YPEL3	protein_coding	Hypothalamus	0.03	14	-4.28114	-0.042595	1.86e-05
16	ENSG00000260304	AC009088.2	lncRNA	Brain_Cortex	0.09	49	4.27776	0.0478371	1.89e-05
6	ENSG00000196126	HLA-DRB1	protein_coding	Putamen_basal_ganglia	0.408	127	4.27632	0.0286076	1.9e-05
19	ENSG00000142233	NTN5	protein_coding	Brain_Anterior_cingulate_cortex_BA24	0.139	162	4.27638	0.0234765	1.9e-05
17	ENSG00000161929	SCIMP	protein_coding	Pituitary	0.064	47	4.27343	0.0387436	1.92e-05
17	ENSG00000167840	ZNF232	protein_coding	Amygdala	0.217	88	-4.26952	-0.0171072	1.96e-05
16	ENSG00000169592	INO80E	protein_coding	Caudate_basal_ganglia	0.135	28	4.25993	0.0236136	2.04e-05
16	ENSG00000103496	STX4	protein_coding	Putamen_basal_ganglia	0.039	10	4.25468	0.0507631	2.09e-05
16	ENSG00000278133	AC135050.6	lncRNA	Putamen_basal_ganglia	0.064	43	4.24699	0.0261967	2.17e-05
16	ENSG00000250616	AC012645.1	lncRNA	Caudate_basal_ganglia	0.042	10	4.24477	0.0829292	2.19e-05
19	ENSG00000104866	PPP1R37	protein_coding	Putamen_basal_ganglia	0.038	8	-4.24438	-0.23027	2.19e-05
6	ENSG00000196126	HLA-DRB1	protein_coding	Brain_Cortex	0.395	127	4.24247	0.026591	2.21e-05
16	ENSG00000169592	INO80E	protein_coding	Brain_Cortex	0.187	26	4.24219	0.0192883	2.21e-05
2	ENSG00000138380	CARF	protein_coding	Nucleus_accumbens_basal_ganglia	0.044	35	4.23964	0.0464664	2.24e-05
16	ENSG00000260911	AC135050.3	lncRNA	Nucleus_accumbens_basal_ganglia	0.06	21	-4.23639	-0.027299	2.27e-05
7	ENSG00000221838	AP4M1	protein_coding	Amygdala	0.087	24	-4.23529	-0.025059	2.28e-05
16	ENSG00000260911	AC135050.3	lncRNA	Pituitary	0.206	20	-4.23251	-0.0168871	2.31e-05
16	ENSG00000103496	STX4	protein_coding	Nucleus_accumbens_basal_ganglia	0.204	10	4.23151	0.0256986	2.32e-05
16	ENSG00000260911	AC135050.3	lncRNA	Caudate_basal_ganglia	0.164	22	-4.23161	-0.0188103	2.32e-05
16	ENSG00000103496	STX4	protein_coding	Brain_Cortex	0.054	10	4.23049	0.0440943	2.33e-05
16	ENSG00000099377	HSD3B7	protein_coding	Pituitary	0.261	52	-4.22394	-0.0150646	2.4e-05
16	ENSG00000103496	STX4	protein_coding	Hypothalamus	0.146	10	4.2223	0.0271293	2.42e-05
16	ENSG00000103496	STX4	protein_coding	Brain_Anterior_cingulate_cortex_BA24	0.156	10	4.22137	0.0254253	2.43e-05
16	ENSG00000169592	INO80E	protein_coding	Nucleus_accumbens_basal_ganglia	0.024	26	4.218	0.0295237	2.46e-05
19	ENSG00000073008	PVR	protein_coding	Brain_Anterior_cingulate_cortex_BA24	0.095	66	-4.21683	-0.017613	2.48e-05
16	ENSG00000250616	AC012645.1	lncRNA	Putamen_basal_ganglia	0.052	10	4.21348	0.0657509	2.51e-05
6	ENSG00000196735	HLA-DQA1	protein_coding	Amygdala	0.159	67	4.20972	0.0622522	2.56e-05
16	ENSG00000103496	STX4	protein_coding	Caudate_basal_ganglia	0.046	10	4.20829	0.0427268	2.57e-05
16	ENSG00000103496	STX4	protein_coding	Amygdala	0.076	10	4.20535	0.0329447	2.61e-05
11	ENSG00000172543	CTSW	protein_coding	Nucleus_accumbens_basal_ganglia	0.061	25	4.20344	0.0302536	2.63e-05
17	ENSG00000262039	AC091180.5	lncRNA	Substantia_nigra	0.052	5	4.20018	0.116164	2.67e-05
16	ENSG00000169592	INO80E	protein_coding	Pituitary	0.303	27	4.19885	0.0147812	2.68e-05
17	ENSG00000262039	AC091180.5	lncRNA	Amygdala	0.045	5	4.19814	0.10604	2.69e-05
1	ENSG00000143224	PPOX	protein_coding	Amygdala	0.054	6	-4.19671	-0.0539416	2.71e-05
16	ENSG00000260911	AC135050.3	lncRNA	Hypothalamus	0.056	22	-4.19562	-0.0290378	2.72e-05
6	ENSG00000196126	HLA-DRB1	protein_coding	Nucleus_accumbens_basal_ganglia	0.36	127	4.19464	0.0277741	2.73e-05
7	ENSG00000106459	NRF1	protein_coding	Hypothalamus	0.069	13	4.19482	0.0369635	2.73e-05
7	ENSG00000241468	ATP5MF	protein_coding	Substantia_nigra	0.118	11	-4.19495	-0.0421401	2.73e-05
16	ENSG00000103496	STX4	protein_coding	Substantia_nigra	0.036	10	4.1944	0.0386613	2.74e-05
7	ENSG00000066923	STAG3	protein_coding	Pituitary	0.155	35	-4.19202	-0.0319466	2.76e-05
7	ENSG00000241468	ATP5MF	protein_coding	Nucleus_accumbens_basal_ganglia	0.042	11	-4.19064	-0.0772008	2.78e-05
10	ENSG00000122367	LDB3	protein_coding	Pituitary	0.072	59	4.19099	0.042273	2.78e-05
16	ENSG00000099377	HSD3B7	protein_coding	Brain_Cortex	0.121	52	-4.18159	-0.0263554	2.89e-05
7	ENSG00000066923	STAG3	protein_coding	Putamen_basal_ganglia	0.31	35	-4.1812	-0.0196513	2.9e-05
17	ENSG00000161929	SCIMP	protein_coding	Putamen_basal_ganglia	0.035	45	4.18144	0.0359462	2.9e-05
16	ENSG00000103496	STX4	protein_coding	Hippocampus	0.03	10	4.17957	0.0529217	2.92e-05
16	ENSG00000090238	YPEL3	protein_coding	Putamen_basal_ganglia	0.044	14	-4.17639	-0.0320879	2.96e-05
11	ENSG00000255197	AC090559.1	lncRNA	Substantia_nigra	0.062	3	-4.17573	-0.146999	2.97e-05
16	ENSG00000169592	INO80E	protein_coding	Brain_Anterior_cingulate_cortex_BA24	0.056	24	4.1748	0.0241767	2.98e-05
16	ENSG00000103549	RNF40	protein_coding	Nucleus_accumbens_basal_ganglia	0.149	9	-4.17255	-0.0385433	3.01e-05
16	ENSG00000090238	YPEL3	protein_coding	Nucleus_accumbens_basal_ganglia	0.121	14	-4.171	-0.0176949	3.03e-05
19	ENSG00000012061	ERCC1	protein_coding	Hypothalamus	0.034	63	-4.17091	-0.035749	3.03e-05
16	ENSG00000149927	DOC2A	protein_coding	Pituitary	0.056	14	4.16671	0.0420084	3.09e-05
19	ENSG00000099817	POLR2E	protein_coding	Nucleus_accumbens_basal_ganglia	0.268	50	4.16138	0.014625	3.16e-05
16	ENSG00000099377	HSD3B7	protein_coding	Hypothalamus	0.086	52	-4.15223	-0.0248873	3.29e-05
6	ENSG00000196735	HLA-DQA1	protein_coding	Brain_Anterior_cingulate_cortex_BA24	0.156	67	4.14995	0.0448137	3.33e-05
19	ENSG00000175489	LRRC25	protein_coding	Pituitary	0.048	4	-4.14858	-0.0844956	3.35e-05
5	ENSG00000170606	HSPA4	protein_coding	Amygdala	0.13	104	4.14479	0.0224795	3.4e-05
6	ENSG00000196126	HLA-DRB1	protein_coding	Caudate_basal_ganglia	0.401	127	4.14403	0.026719	3.41e-05
19	ENSG00000189114	BLOC1S3	protein_coding	Putamen_basal_ganglia	0.06	28	4.14376	0.0513915	3.42e-05
17	ENSG00000161929	SCIMP	protein_coding	Hippocampus	0.036	47	4.13215	0.0508537	3.59e-05
19	ENSG00000099817	POLR2E	protein_coding	Caudate_basal_ganglia	0.255	45	4.13074	0.0152721	3.62e-05
6	ENSG00000196126	HLA-DRB1	protein_coding	Hippocampus	0.222	127	4.12302	0.0453579	3.74e-05
17	ENSG00000030582	GRN	protein_coding	Pituitary	0.027	2	-4.11919	-0.0715834	3.8e-05
14	ENSG00000258695	AC005225.3	lncRNA	Hippocampus	0.165	44	-4.1182	-0.0168898	3.82e-05
19	ENSG00000125753	VASP	protein_coding	Caudate_basal_ganglia	0.033	3	4.10527	0.0718324	4.04e-05
7	ENSG00000106261	ZKSCAN1	protein_coding	Putamen_basal_ganglia	0.073	11	4.0953	0.0463082	4.22e-05
19	ENSG00000175489	LRRC25	protein_coding	Brain_Cortex	0.056	4	-4.09532	-0.0754578	4.22e-05
14	ENSG00000258695	AC005225.3	lncRNA	Putamen_basal_ganglia	0.276	43	-4.09407	-0.0153335	4.24e-05
17	ENSG00000030582	GRN	protein_coding	Brain_Anterior_cingulate_cortex_BA24	0.074	2	-4.09402	-0.0405667	4.24e-05
14	ENSG00000258695	AC005225.3	lncRNA	Brain_Cortex	0.243	43	-4.09348	-0.0146235	4.25e-05
11	ENSG00000110514	MADD	protein_coding	Pituitary	0.265	59	-4.09106	-0.0209999	4.29e-05
5	ENSG00000213523	SRA1	protein_coding	Pituitary	0.073	60	-4.08367	-0.0341867	4.43e-05
17	ENSG00000030582	GRN	protein_coding	Brain_Cortex	0.109	2	-4.08251	-0.034322	4.46e-05
16	ENSG00000250616	AC012645.1	lncRNA	Hypothalamus	0.09	10	4.0805	0.0511098	4.49e-05
17	ENSG00000167840	ZNF232	protein_coding	Hippocampus	0.115	88	-4.08045	-0.0176887	4.49e-05
19	ENSG00000104866	PPP1R37	protein_coding	Hippocampus	0.083	8	-4.07742	-0.336856	4.55e-05
19	ENSG00000142233	NTN5	protein_coding	Caudate_basal_ganglia	0.117	149	4.07642	0.0320334	4.57e-05
16	ENSG00000149926	TLCD3B	protein_coding	Pituitary	0.017	6	-4.07375	-0.10784	4.63e-05
7	ENSG00000106459	NRF1	protein_coding	Caudate_basal_ganglia	0.048	13	4.07221	0.0479849	4.66e-05
16	ENSG00000167397	VKORC1	protein_coding	Putamen_basal_ganglia	0.024	23	4.07203	0.057751	4.66e-05
1	ENSG00000143224	PPOX	protein_coding	Brain_Anterior_cingulate_cortex_BA24	0.107	6	-4.06781	-0.0442239	4.75e-05
16	ENSG00000090238	YPEL3	protein_coding	Pituitary	0.356	14	-4.06733	-0.0119776	4.76e-05
17	ENSG00000030582	GRN	protein_coding	Caudate_basal_ganglia	0.137	2	-4.06725	-0.0320324	4.76e-05
16	ENSG00000149926	TLCD3B	protein_coding	Hippocampus	0.027	6	4.05802	0.149128	4.95e-05
17	ENSG00000030582	GRN	protein_coding	Putamen_basal_ganglia	0.13	2	-4.05545	-0.0356661	5e-05
16	ENSG00000099377	HSD3B7	protein_coding	Caudate_basal_ganglia	0.047	52	-4.05238	-0.0318675	5.07e-05
16	ENSG00000275263	AC135048.3	lncRNA	Hypothalamus	0.034	13	4.05058	0.0518859	5.11e-05
14	ENSG00000258695	AC005225.3	lncRNA	Pituitary	0.254	43	-4.04619	-0.0188068	5.21e-05
20	ENSG00000087589	CASS4	protein_coding	Brain_Cortex	0.052	7	-4.03474	-0.215414	5.47e-05
10	ENSG00000107679	PLEKHA1	protein_coding	Nucleus_accumbens_basal_ganglia	0.03	70	-4.03005	-0.0384215	5.58e-05
1	ENSG00000143224	PPOX	protein_coding	Putamen_basal_ganglia	0.051	6	-4.02905	-0.0560029	5.6e-05
7	ENSG00000241468	ATP5MF	protein_coding	Putamen_basal_ganglia	0.058	11	-4.02724	-0.0621607	5.64e-05
7	ENSG00000106261	ZKSCAN1	protein_coding	Substantia_nigra	0.042	11	4.02556	0.0488319	5.68e-05
17	ENSG00000030582	GRN	protein_coding	Hippocampus	0.031	2	-4.02504	-0.0802034	5.7e-05
16	ENSG00000169592	INO80E	protein_coding	Hippocampus	0.055	26	4.024	0.0345339	5.72e-05
15	ENSG00000245975	AC090515.2	lncRNA	Nucleus_accumbens_basal_ganglia	0.117	11	-4.02098	-0.062509	5.8e-05
16	ENSG00000090238	YPEL3	protein_coding	Caudate_basal_ganglia	0.074	14	-4.02042	-0.0311472	5.81e-05
5	ENSG00000213523	SRA1	protein_coding	Nucleus_accumbens_basal_ganglia	0.062	60	-4.01582	-0.0384052	5.92e-05
19	ENSG00000012061	ERCC1	protein_coding	Hippocampus	0.025	67	-4.01438	-0.0716034	5.96e-05
16	ENSG00000179965	ZNF771	protein_coding	Nucleus_accumbens_basal_ganglia	0.02	16	-4.0133	-0.497715	5.99e-05
1	ENSG00000215845	TSTD1	protein_coding	Pituitary	0.033	26	4.0097	0.0485845	6.08e-05
17	ENSG00000030582	GRN	protein_coding	Nucleus_accumbens_basal_ganglia	0.048	2	-4.00973	-0.0555682	6.08e-05
2	ENSG00000260163	AC012508.1	lncRNA	Pituitary	0.135	18	4.00247	0.042594	6.27e-05
17	ENSG00000173826	KCNH6	protein_coding	Brain_Anterior_cingulate_cortex_BA24	0.061	17	-4.00055	-0.0562538	6.32e-05
6	ENSG00000196735	HLA-DQA1	protein_coding	Caudate_basal_ganglia	0.222	67	3.99983	0.0406463	6.34e-05
17	ENSG00000262039	AC091180.5	lncRNA	Pituitary	0.029	5	3.9997	0.106186	6.34e-05
11	ENSG00000172500	FIBP	protein_coding	Hippocampus	0.124	63	-3.99803	-0.0241816	6.39e-05
16	ENSG00000099377	HSD3B7	protein_coding	Hippocampus	0.063	52	-3.99115	-0.0323684	6.58e-05
19	ENSG00000104783	KCNN4	protein_coding	Nucleus_accumbens_basal_ganglia	0.089	18	3.98941	0.0618591	6.62e-05
17	ENSG00000167840	ZNF232	protein_coding	Brain_Cortex	0.137	88	-3.98432	-0.0228775	6.77e-05
6	ENSG00000196126	HLA-DRB1	protein_coding	Pituitary	0.314	127	3.98383	0.0415303	6.78e-05
19	ENSG00000099817	POLR2E	protein_coding	Putamen_basal_ganglia	0.169	49	3.97696	0.0175419	6.98e-05
2	ENSG00000162989	KCNJ3	protein_coding	Hypothalamus	0.045	36	-3.96232	-0.0823422	7.42e-05
1	ENSG00000196352	CD55	protein_coding	Hippocampus	0.029	67	-3.96202	-0.231582	7.43e-05
6	ENSG00000241106	HLA-DOB	protein_coding	Caudate_basal_ganglia	0.552	32	-3.95966	-0.0103988	7.51e-05
19	ENSG00000099817	POLR2E	protein_coding	Amygdala	0.04	48	3.95813	0.0244683	7.55e-05
17	ENSG00000167840	ZNF232	protein_coding	Nucleus_accumbens_basal_ganglia	0.143	88	-3.9572	-0.0210839	7.58e-05
2	ENSG00000136717	BIN1	protein_coding	Pituitary	0.074	71	-3.9545	-0.0294553	7.67e-05
16	ENSG00000260304	AC009088.2	lncRNA	Brain_Anterior_cingulate_cortex_BA24	0.073	44	3.95455	0.0371545	7.67e-05
6	ENSG00000241106	HLA-DOB	protein_coding	Putamen_basal_ganglia	0.433	32	-3.95325	-0.0115253	7.71e-05
11	ENSG00000255197	AC090559.1	lncRNA	Hypothalamus	0.05	3	-3.95029	-0.130555	7.81e-05
14	ENSG00000258695	AC005225.3	lncRNA	Hypothalamus	0.182	42	-3.94975	-0.0170342	7.82e-05
5	ENSG00000170606	HSPA4	protein_coding	Brain_Cortex	0.156	108	3.94965	0.0202112	7.83e-05
19	ENSG00000099817	POLR2E	protein_coding	Brain_Cortex	0.366	51	3.94907	0.0129802	7.85e-05
11	ENSG00000172500	FIBP	protein_coding	Pituitary	0.061	67	-3.94696	-0.0378573	7.92e-05
19	ENSG00000062370	ZNF112	protein_coding	Caudate_basal_ganglia	0.076	59	3.93449	0.0524566	8.34e-05
11	ENSG00000030066	NUP160	protein_coding	Hypothalamus	0.023	9	3.9306	0.363225	8.47e-05
1	ENSG00000143224	PPOX	protein_coding	Brain_Cortex	0.053	6	-3.92133	-0.0671028	8.81e-05
10	ENSG00000107679	PLEKHA1	protein_coding	Brain_Cortex	0.04	71	3.91595	0.0371517	9e-05
17	ENSG00000161929	SCIMP	protein_coding	Nucleus_accumbens_basal_ganglia	0.125	49	3.9161	0.0237302	9e-05
6	ENSG00000196735	HLA-DQA1	protein_coding	Nucleus_accumbens_basal_ganglia	0.097	67	3.91304	0.0784427	9.11e-05
16	ENSG00000169592	INO80E	protein_coding	Hypothalamus	0.078	29	3.90931	0.0337588	9.26e-05
19	ENSG00000124459	ZNF45	protein_coding	Hypothalamus	0.066	102	3.90859	0.0393318	9.28e-05
6	ENSG00000241106	HLA-DOB	protein_coding	Brain_Anterior_cingulate_cortex_BA24	0.472	32	-3.90828	-0.0105788	9.3e-05
16	ENSG00000169592	INO80E	protein_coding	Putamen_basal_ganglia	0.068	28	3.90405	0.0259952	9.46e-05
16	ENSG00000156858	PRR14	protein_coding	Pituitary	0.045	11	3.89964	0.0974822	9.63e-05
15	ENSG00000138613	APH1B	protein_coding	Brain_Cortex	0.039	105	3.89908	0.0435993	9.66e-05
14	ENSG00000100522	GNPNAT1	protein_coding	Nucleus_accumbens_basal_ganglia	0.071	2	3.89789	1.03941	9.7e-05
16	ENSG00000260304	AC009088.2	lncRNA	Putamen_basal_ganglia	0.052	52	3.89797	0.0341513	9.7e-05
7	ENSG00000086288	NME8	protein_coding	Brain_Cortex	0.041	53	3.89431	0.0277276	9.85e-05
1	ENSG00000127483	HP1BP3	protein_coding	Pituitary	0.06	5	-3.89399	-0.294631	9.86e-05
7	ENSG00000221838	AP4M1	protein_coding	Brain_Cortex	0.042	24	-3.8924	-0.035072	9.93e-05
7	ENSG00000146833	TRIM4	protein_coding	Hippocampus	0.288	8	-3.88906	-0.0127686	0.000100633
5	ENSG00000113119	TMCO6	protein_coding	Amygdala	0.101	42	3.88678	0.0239194	0.000101584
10	ENSG00000165449	SLC16A9	protein_coding	Caudate_basal_ganglia	0.022	35	3.88439	0.0794966	0.000102589
5	ENSG00000112855	HARS2	protein_coding	Caudate_basal_ganglia	0.046	15	3.88268	0.0608144	0.000103311
17	ENSG00000173826	KCNH6	protein_coding	Pituitary	0.066	17	3.87903	0.0741313	0.000104872
6	ENSG00000241106	HLA-DOB	protein_coding	Amygdala	0.415	32	-3.87453	-0.0107963	0.000106828
15	ENSG00000103811	CTSH	protein_coding	Nucleus_accumbens_basal_ganglia	0.17	48	3.87433	0.0189354	0.000106918
1	ENSG00000162755	KLHDC9	protein_coding	Nucleus_accumbens_basal_ganglia	0.041	12	-3.87396	-0.0732672	0.00010708
16	ENSG00000090238	YPEL3	protein_coding	Hippocampus	0.063	14	-3.8729	-0.0381297	0.000107549
6	ENSG00000241106	HLA-DOB	protein_coding	Nucleus_accumbens_basal_ganglia	0.535	32	-3.87286	-0.0103611	0.000107567
6	ENSG00000196735	HLA-DQA1	protein_coding	Hippocampus	0.14	67	3.87147	0.104402	0.000108181
7	ENSG00000172354	GNB2	protein_coding	Hypothalamus	0.073	20	3.87091	0.115023	0.000108431
16	ENSG00000090238	YPEL3	protein_coding	Brain_Cortex	0.126	14	-3.87072	-0.022447	0.000108515
10	ENSG00000122375	OPN4	protein_coding	Brain_Cortex	0.436	19	-3.87016	-0.0144575	0.000108765
7	ENSG00000106261	ZKSCAN1	protein_coding	Hippocampus	0.106	11	3.86996	0.0368989	0.000108853
6	ENSG00000205269	TMEM170B	protein_coding	Amygdala	0.044	28	3.86106	0.0504744	0.000112894
5	ENSG00000112855	HARS2	protein_coding	Nucleus_accumbens_basal_ganglia	0.037	15	3.8589	0.0617501	0.000113899
17	ENSG00000167840	ZNF232	protein_coding	Substantia_nigra	0.047	88	-3.8551	-0.0202173	0.000115683
5	ENSG00000213523	SRA1	protein_coding	Hypothalamus	0.262	59	-3.85465	-0.0199416	0.000115893
5	ENSG00000213523	SRA1	protein_coding	Hippocampus	0.148	60	-3.8544	-0.0244904	0.000116013
15	ENSG00000092439	TRPM7	protein_coding	Putamen_basal_ganglia	0.036	21	-3.85411	-0.0762136	0.00011615
17	ENSG00000167840	ZNF232	protein_coding	Putamen_basal_ganglia	0.153	88	-3.85182	-0.0273788	0.000117243
17	ENSG00000161654	LSM12	protein_coding	Pituitary	0.035	18	3.8436	0.0908888	0.000121242
2	ENSG00000224043	CCNT2-AS1	lncRNA	Nucleus_accumbens_basal_ganglia	0.039	9	-3.84292	-0.0739003	0.000121578
19	ENSG00000175489	LRRC25	protein_coding	Hippocampus	0.072	4	-3.83512	-0.0599544	0.000125503
19	ENSG00000099817	POLR2E	protein_coding	Hypothalamus	0.113	48	3.83043	0.0200271	0.000127919
6	ENSG00000198087	CD2AP	protein_coding	Brain_Cortex	0.019	12	3.82371	0.095472	0.00013146
7	ENSG00000106459	NRF1	protein_coding	Putamen_basal_ganglia	0.067	13	3.82283	0.0401347	0.00013193
16	ENSG00000261218	AC099524.1	lncRNA	Caudate_basal_ganglia	0.021	1	3.82018	0.151685	0.000133355
16	ENSG00000261218	AC099524.1	lncRNA	Hypothalamus	0.036	1	3.82018	0.151368	0.000133355
14	ENSG00000184227	ACOT1	protein_coding	Caudate_basal_ganglia	0.394	45	-3.82003	-0.0130666	0.000133435
6	ENSG00000196735	HLA-DQA1	protein_coding	Putamen_basal_ganglia	0.157	67	3.81882	0.0444353	0.000134093
6	ENSG00000196735	HLA-DQA1	protein_coding	Pituitary	0.316	67	3.81863	0.0582124	0.000134196
5	ENSG00000170606	HSPA4	protein_coding	Putamen_basal_ganglia	0.09	110	3.81498	0.0233488	0.000136196
8	ENSG00000156170	NDUFAF6	protein_coding	Nucleus_accumbens_basal_ganglia	0.066	8	3.81234	0.0442263	0.000137656
19	ENSG00000175489	LRRC25	protein_coding	Hypothalamus	0.089	4	-3.80124	-0.0691645	0.000143974
17	ENSG00000171962	DRC3	protein_coding	Nucleus_accumbens_basal_ganglia	0.078	19	-3.79923	-0.0479442	0.000145147
19	ENSG00000099817	POLR2E	protein_coding	Hippocampus	0.177	43	3.79326	0.0150472	0.000148684
6	ENSG00000241106	HLA-DOB	protein_coding	Brain_Cortex	0.689	32	-3.79054	-0.00897861	0.000150319
14	ENSG00000258695	AC005225.3	lncRNA	Brain_Anterior_cingulate_cortex_BA24	0.229	40	-3.78977	-0.0136879	0.000150785
3	ENSG00000114805	PLCH1	protein_coding	Brain_Anterior_cingulate_cortex_BA24	0.03	73	-3.78203	-0.0409682	0.000155553
7	ENSG00000106460	TMEM106B	protein_coding	Pituitary	0.023	24	-3.77833	-0.0505964	0.000157883
7	ENSG00000146833	TRIM4	protein_coding	Pituitary	0.424	8	-3.77593	-0.0109656	0.000159414
16	ENSG00000177238	TRIM72	protein_coding	Hypothalamus	0.029	21	3.76806	0.049807	0.000164524
3	ENSG00000114805	PLCH1	protein_coding	Hypothalamus	0.035	74	-3.766	-0.06051	0.000165881
5	ENSG00000213523	SRA1	protein_coding	Substantia_nigra	0.263	60	-3.76446	-0.0201798	0.000166912
3	ENSG00000239388	ASB14	protein_coding	Nucleus_accumbens_basal_ganglia	0.044	5	3.76353	0.0810784	0.000167532
17	ENSG00000167840	ZNF232	protein_coding	Hypothalamus	0.224	88	-3.75811	-0.0145789	0.000171201
16	ENSG00000149923	PPP4C	protein_coding	Caudate_basal_ganglia	0.064	2	3.75776	0.208869	0.000171439
8	ENSG00000156170	NDUFAF6	protein_coding	Brain_Cortex	0.109	8	3.75645	0.0347514	0.000172342
7	ENSG00000221838	AP4M1	protein_coding	Putamen_basal_ganglia	0.04	24	-3.75607	-0.0454859	0.000172604
8	ENSG00000156170	NDUFAF6	protein_coding	Putamen_basal_ganglia	0.133	8	3.75569	0.0272391	0.000172865
6	ENSG00000204287	HLA-DRA	protein_coding	Brain_Anterior_cingulate_cortex_BA24	0.083	25	3.75546	0.128815	0.000173024
8	ENSG00000156170	NDUFAF6	protein_coding	Hypothalamus	0.112	8	3.75463	0.0314963	0.000173597
6	ENSG00000196735	HLA-DQA1	protein_coding	Hypothalamus	0.098	67	3.75344	0.0750133	0.000174427
11	ENSG00000172500	FIBP	protein_coding	Brain_Anterior_cingulate_cortex_BA24	0.156	64	-3.75178	-0.0196194	0.000175587
5	ENSG00000213523	SRA1	protein_coding	Amygdala	0.125	58	-3.74974	-0.0249906	0.000177019
7	ENSG00000106261	ZKSCAN1	protein_coding	Caudate_basal_ganglia	0.079	11	3.74967	0.0487587	0.000177065
6	ENSG00000241106	HLA-DOB	protein_coding	Hypothalamus	0.492	32	-3.74713	-0.00966319	0.000178872
19	ENSG00000189114	BLOC1S3	protein_coding	Hypothalamus	0.04	28	3.74633	0.054859	0.000179438
16	ENSG00000169900	PYDC1	protein_coding	Nucleus_accumbens_basal_ganglia	0.126	24	-3.74516	-0.0315657	0.000180281
14	ENSG00000184227	ACOT1	protein_coding	Hypothalamus	0.403	45	-3.7443	-0.0132464	0.000180894
7	ENSG00000146833	TRIM4	protein_coding	Nucleus_accumbens_basal_ganglia	0.275	8	-3.74335	-0.0138991	0.000181583
7	ENSG00000146833	TRIM4	protein_coding	Caudate_basal_ganglia	0.259	8	-3.74282	-0.0145941	0.000181966
6	ENSG00000206344	HCG27	lncRNA	Substantia_nigra	0.282	113	-3.7427	-0.0178661	0.00018205
7	ENSG00000273319	AC058791.1	lncRNA	Caudate_basal_ganglia	0.03	1	-3.74196	-0.300534	0.000182592
7	ENSG00000273319	AC058791.1	lncRNA	Pituitary	0.017	1	-3.74196	-0.235206	0.000182592
5	ENSG00000213523	SRA1	protein_coding	Putamen_basal_ganglia	0.134	59	-3.7406	-0.0267059	0.000183579
3	ENSG00000239388	ASB14	protein_coding	Hippocampus	0.028	5	3.74016	0.0963868	0.000183905
8	ENSG00000156170	NDUFAF6	protein_coding	Substantia_nigra	0.053	8	3.74006	0.0355156	0.000183978
11	ENSG00000172500	FIBP	protein_coding	Hypothalamus	0.033	71	-3.73985	-0.0352311	0.000184129
19	ENSG00000175489	LRRC25	protein_coding	Substantia_nigra	0.117	4	-3.73965	-0.0616824	0.000184275
14	ENSG00000258695	AC005225.3	lncRNA	Amygdala	0.124	39	-3.73754	-0.0172783	0.000185829
14	ENSG00000258443	AC005225.1	lncRNA	Nucleus_accumbens_basal_ganglia	0.035	26	-3.73694	-0.0562843	0.000186271
3	ENSG00000239388	ASB14	protein_coding	Hypothalamus	0.08	5	3.73597	0.0508019	0.000186989
10	ENSG00000122375	OPN4	protein_coding	Hippocampus	0.172	19	-3.73542	-0.0174883	0.000187403
17	ENSG00000171962	DRC3	protein_coding	Substantia_nigra	0.102	19	-3.73356	-0.0366622	0.000188792
3	ENSG00000239388	ASB14	protein_coding	Putamen_basal_ganglia	0.06	5	3.73217	0.0511985	0.000189837
16	ENSG00000149923	PPP4C	protein_coding	Brain_Cortex	0.027	2	3.73043	0.19386	0.000191152
15	ENSG00000092439	TRPM7	protein_coding	Caudate_basal_ganglia	0.067	21	-3.7275	-0.0672144	0.000193386
2	ENSG00000152128	TMEM163	protein_coding	Putamen_basal_ganglia	0.061	62	-3.72666	-0.0451035	0.000194034
5	ENSG00000113119	TMCO6	protein_coding	Brain_Cortex	0.058	40	3.72609	0.0324036	0.000194475
14	ENSG00000168952	STXBP6	protein_coding	Caudate_basal_ganglia	0.033	40	3.72571	0.0426522	0.000194769
10	ENSG00000122375	OPN4	protein_coding	Brain_Anterior_cingulate_cortex_BA24	0.327	19	-3.72507	-0.0151257	0.000195264
6	ENSG00000206344	HCG27	lncRNA	Hypothalamus	0.191	113	-3.7238	-0.0191127	0.000196249
8	ENSG00000156170	NDUFAF6	protein_coding	Brain_Anterior_cingulate_cortex_BA24	0.046	8	3.72157	0.0321374	0.000197987
3	ENSG00000239388	ASB14	protein_coding	Caudate_basal_ganglia	0.025	5	3.72106	0.0658725	0.000198386
16	ENSG00000149923	PPP4C	protein_coding	Pituitary	0.019	2	3.72104	0.312945	0.000198403
3	ENSG00000239388	ASB14	protein_coding	Brain_Cortex	0.052	5	3.72006	0.0575011	0.000199176
10	ENSG00000122375	OPN4	protein_coding	Putamen_basal_ganglia	0.353	19	-3.71927	-0.0137478	0.000199797
17	ENSG00000161682	FAM171A2	protein_coding	Substantia_nigra	0.041	2	-3.71908	-0.991746	0.000199948
19	ENSG00000175489	LRRC25	protein_coding	Nucleus_accumbens_basal_ganglia	0.151	4	-3.71794	-0.0582184	0.00020085
8	ENSG00000156170	NDUFAF6	protein_coding	Hippocampus	0.1	8	3.71739	0.0261038	0.000201293
12	ENSG00000258365	AC073655.2	lncRNA	Hippocampus	0.031	16	3.71693	0.110523	0.000201662
17	ENSG00000083290	ULK2	protein_coding	Putamen_basal_ganglia	0.023	11	-3.71573	-0.0698307	0.000202621
7	ENSG00000086288	NME8	protein_coding	Nucleus_accumbens_basal_ganglia	0.023	53	3.71246	0.0460251	0.000205254
19	ENSG00000142252	GEMIN7	protein_coding	Putamen_basal_ganglia	0.223	55	3.71192	0.0138233	0.000205694
8	ENSG00000156170	NDUFAF6	protein_coding	Amygdala	0.096	8	3.7109	0.0285536	0.000206521
19	ENSG00000124459	ZNF45	protein_coding	Brain_Anterior_cingulate_cortex_BA24	0.108	105	3.70982	0.02917	0.000207407
14	ENSG00000184227	ACOT1	protein_coding	Brain_Anterior_cingulate_cortex_BA24	0.389	45	-3.70885	-0.0127513	0.000208202
16	ENSG00000149922	TBX6	protein_coding	Pituitary	0.119	14	-3.70732	-0.0193608	0.000209468
14	ENSG00000184227	ACOT1	protein_coding	Brain_Cortex	0.426	45	-3.70719	-0.0132859	0.000209572
4	ENSG00000151247	EIF4E	protein_coding	Brain_Cortex	0.092	12	-3.705	-0.0603711	0.000211389
10	ENSG00000122375	OPN4	protein_coding	Caudate_basal_ganglia	0.49	19	-3.70381	-0.0113619	0.000212388
16	ENSG00000197943	PLCG2	protein_coding	Amygdala	0.183	65	-3.70255	-0.0303891	0.000213442
17	ENSG00000171962	DRC3	protein_coding	Amygdala	0.043	18	-3.6997	-0.0463448	0.000215853
8	ENSG00000156170	NDUFAF6	protein_coding	Caudate_basal_ganglia	0.07	8	3.69946	0.0298211	0.000216063
7	ENSG00000228421	AC005013.1	lncRNA	Brain_Anterior_cingulate_cortex_BA24	0.272	22	-3.69929	-0.0205584	0.000216202
16	ENSG00000177238	TRIM72	protein_coding	Amygdala	0.104	22	3.69746	0.0348059	0.000217771
7	ENSG00000086288	NME8	protein_coding	Putamen_basal_ganglia	0.123	53	3.6916	0.023812	0.000222849
5	ENSG00000213523	SRA1	protein_coding	Brain_Anterior_cingulate_cortex_BA24	0.228	59	-3.68737	-0.0207976	0.000226584
15	ENSG00000166128	RAB8B	protein_coding	Hypothalamus	0.032	12	-3.68507	-0.197025	0.000228639
14	ENSG00000100461	RBM23	protein_coding	Hypothalamus	0.244	60	-3.68293	-0.025522	0.000230564
5	ENSG00000120314	WDR55	protein_coding	Brain_Cortex	0.081	17	3.68015	0.0316451	0.000233098
5	ENSG00000113141	IK	protein_coding	Putamen_basal_ganglia	0.024	13	3.67884	0.0484209	0.000234298
2	ENSG00000115828	QPCT	protein_coding	Putamen_basal_ganglia	0.033	11	-3.67522	-0.0457055	0.000237642
14	ENSG00000258695	AC005225.3	lncRNA	Nucleus_accumbens_basal_ganglia	0.377	45	-3.67392	-0.0131745	0.000238862
14	ENSG00000198252	STYX	protein_coding	Pituitary	0.023	52	3.6737	0.0403688	0.000239064
3	ENSG00000239388	ASB14	protein_coding	Amygdala	0.043	5	3.67303	0.0677959	0.000239693
6	ENSG00000196735	HLA-DQA1	protein_coding	Substantia_nigra	0.067	67	3.67133	0.10452	0.000241295
17	ENSG00000171962	DRC3	protein_coding	Putamen_basal_ganglia	0.058	19	-3.67129	-0.0397857	0.000241333
14	ENSG00000184227	ACOT1	protein_coding	Nucleus_accumbens_basal_ganglia	0.37	45	-3.67111	-0.0131124	0.000241501
19	ENSG00000142233	NTN5	protein_coding	Hippocampus	0.041	161	3.66859	0.0274729	0.000243891
17	ENSG00000171962	DRC3	protein_coding	Hypothalamus	0.024	19	-3.66439	-0.0525777	0.000247926
6	ENSG00000206344	HCG27	lncRNA	Amygdala	0.165	112	-3.66347	-0.0245485	0.000248824
5	ENSG00000113119	TMCO6	protein_coding	Caudate_basal_ganglia	0.052	40	3.66328	0.0353192	0.000249003
15	ENSG00000092439	TRPM7	protein_coding	Brain_Anterior_cingulate_cortex_BA24	0.044	21	-3.6632	-0.0661483	0.000249089
19	ENSG00000104866	PPP1R37	protein_coding	Caudate_basal_ganglia	0.037	8	-3.66111	-0.250615	0.000251125
7	ENSG00000164855	TMEM184A	protein_coding	Pituitary	0.035	33	-3.65809	-0.0356444	0.000254107
10	ENSG00000122375	OPN4	protein_coding	Hypothalamus	0.044	19	-3.65625	-0.0253172	0.00025593
6	ENSG00000241106	HLA-DOB	protein_coding	Substantia_nigra	0.409	32	-3.65607	-0.0110584	0.000256112
5	ENSG00000113141	IK	protein_coding	Amygdala	0.072	13	3.65323	0.0357511	0.000258965
7	ENSG00000228421	AC005013.1	lncRNA	Caudate_basal_ganglia	0.251	22	-3.65259	-0.0175211	0.000259612
16	ENSG00000260304	AC009088.2	lncRNA	Pituitary	0.128	50	3.65197	0.0281032	0.000260241
3	ENSG00000239388	ASB14	protein_coding	Pituitary	0.096	5	3.65141	0.0572685	0.000260805
2	ENSG00000271855	AC073195.1	lncRNA	Caudate_basal_ganglia	0.103	8	3.64973	0.0421279	0.000262514
2	ENSG00000144426	NBEAL1	protein_coding	Pituitary	0.024	23	3.64912	0.0858484	0.000263139
17	ENSG00000171962	DRC3	protein_coding	Pituitary	0.019	19	-3.64793	-0.0578876	0.000264366
7	ENSG00000213420	GPC2	protein_coding	Hypothalamus	0.032	53	3.64774	0.0320301	0.00026456
10	ENSG00000122375	OPN4	protein_coding	Nucleus_accumbens_basal_ganglia	0.363	19	-3.64753	-0.01226	0.000264773
7	ENSG00000225968	ELFN1	protein_coding	Pituitary	0.019	40	-3.64421	-0.267372	0.000268218
7	ENSG00000166997	CNPY4	protein_coding	Hippocampus	0.047	79	-3.64227	-0.0213537	0.00027024
19	ENSG00000176909	MAMSTR	protein_coding	Putamen_basal_ganglia	0.205	17	3.64201	0.0366203	0.000270513
7	ENSG00000198517	MAFK	protein_coding	Pituitary	0.034	12	3.64108	0.0702936	0.000271496
7	ENSG00000086288	NME8	protein_coding	Substantia_nigra	0.069	53	3.63508	0.0237611	0.000277891
7	ENSG00000228421	AC005013.1	lncRNA	Amygdala	0.267	22	-3.63443	-0.0188175	0.000278592
1	ENSG00000143224	PPOX	protein_coding	Hypothalamus	0.064	6	-3.62902	-0.0482062	0.000284497
1	ENSG00000143224	PPOX	protein_coding	Substantia_nigra	0.037	6	-3.62877	-0.0632869	0.000284773
6	ENSG00000232629	HLA-DQB2	protein_coding	Hippocampus	0.441	45	-3.62636	-0.0322725	0.000287448
15	ENSG00000103642	LACTB	protein_coding	Hypothalamus	0.166	18	3.62524	0.0350565	0.000288691
9	ENSG00000232104	RFX3-AS1	lncRNA	Caudate_basal_ganglia	0.031	126	-3.62494	-0.0328785	0.000289028
2	ENSG00000260163	AC012508.1	lncRNA	Substantia_nigra	0.079	18	3.6248	0.0360434	0.000289185
17	ENSG00000175662	TOM1L2	protein_coding	Pituitary	0.378	39	3.6239	0.0139417	0.000290195
1	ENSG00000135835	KIAA1614	protein_coding	Putamen_basal_ganglia	0.239	101	3.62372	0.0217775	0.000290394
5	ENSG00000204963	PCDHA7	protein_coding	Hippocampus	0.029	77	3.62332	0.0350513	0.000290843
19	ENSG00000176909	MAMSTR	protein_coding	Caudate_basal_ganglia	0.123	17	3.61544	0.0419473	0.000299838
2	ENSG00000136715	SAP130	protein_coding	Putamen_basal_ganglia	0.057	24	3.61275	0.0569689	0.000302966
14	ENSG00000184227	ACOT1	protein_coding	Amygdala	0.342	45	-3.61235	-0.0158701	0.000303432
7	ENSG00000086288	NME8	protein_coding	Caudate_basal_ganglia	0.038	53	3.61168	0.0322701	0.000304216
5	ENSG00000249085	AC035140.1	lncRNA	Caudate_basal_ganglia	0.026	12	-3.61129	-0.108808	0.000304676
15	ENSG00000103642	LACTB	protein_coding	Substantia_nigra	0.247	17	3.60938	0.0327621	0.000306932
15	ENSG00000103642	LACTB	protein_coding	Hippocampus	0.272	16	3.60455	0.03527	0.000312694
7	ENSG00000146833	TRIM4	protein_coding	Brain_Anterior_cingulate_cortex_BA24	0.158	8	-3.60434	-0.0176983	0.000312949
10	ENSG00000122375	OPN4	protein_coding	Amygdala	0.227	19	-3.60243	-0.0149899	0.000315262
2	ENSG00000115828	QPCT	protein_coding	Amygdala	0.041	11	-3.59951	-0.0381088	0.000318823
19	ENSG00000176909	MAMSTR	protein_coding	Pituitary	0.021	17	3.59949	0.0766861	0.000318837
15	ENSG00000103642	LACTB	protein_coding	Putamen_basal_ganglia	0.207	18	3.59936	0.0270704	0.000318999
4	ENSG00000145365	TIFA	protein_coding	Hypothalamus	0.036	82	-3.59892	-0.0258676	0.000319541
7	ENSG00000244623	OR2AE1	protein_coding	Pituitary	0.242	3	3.59825	0.0210998	0.00032036
7	ENSG00000228421	AC005013.1	lncRNA	Pituitary	0.284	22	-3.59674	-0.013409	0.000322233
7	ENSG00000228421	AC005013.1	lncRNA	Hypothalamus	0.204	22	-3.5966	-0.0157546	0.000322407
16	ENSG00000103489	XYLT1	protein_coding	Hypothalamus	0.023	3	3.59603	0.556612	0.000323115
15	ENSG00000103811	CTSH	protein_coding	Putamen_basal_ganglia	0.236	48	3.59526	0.0136926	0.00032407
7	ENSG00000146833	TRIM4	protein_coding	Substantia_nigra	0.207	8	-3.5943	-0.0125604	0.000325261
4	ENSG00000164024	METAP1	protein_coding	Amygdala	0.033	15	3.59356	0.060659	0.000326187
4	ENSG00000151247	EIF4E	protein_coding	Hypothalamus	0.067	12	3.58948	0.0866868	0.000331335
7	ENSG00000146833	TRIM4	protein_coding	Putamen_basal_ganglia	0.364	8	-3.58934	-0.0112428	0.000331516
14	ENSG00000168952	STXBP6	protein_coding	Amygdala	0.032	40	3.5874	0.034271	0.00033399
19	ENSG00000269148	AC092301.1	lncRNA	Putamen_basal_ganglia	0.025	6	-3.58595	-0.439866	0.000335855
2	ENSG00000115828	QPCT	protein_coding	Nucleus_accumbens_basal_ganglia	0.042	11	-3.58516	-0.0378985	0.000336873
9	ENSG00000196196	HRCT1	protein_coding	Caudate_basal_ganglia	0.152	62	-3.5849	-0.0319144	0.000337201
6	ENSG00000206344	HCG27	lncRNA	Brain_Cortex	0.287	113	-3.5836	-0.017947	0.000338893
6	ENSG00000232629	HLA-DQB2	protein_coding	Nucleus_accumbens_basal_ganglia	0.365	45	-3.58278	-0.0326074	0.000339963
7	ENSG00000228421	AC005013.1	lncRNA	Brain_Cortex	0.178	22	-3.58188	-0.0186091	0.000341124
19	ENSG00000170684	ZNF296	protein_coding	Brain_Anterior_cingulate_cortex_BA24	0.048	15	-3.58117	-0.048194	0.000342054
11	ENSG00000073921	PICALM	protein_coding	Nucleus_accumbens_basal_ganglia	0.027	9	3.58034	0.0734103	0.00034315
7	ENSG00000106460	TMEM106B	protein_coding	Brain_Cortex	0.073	24	-3.57866	-0.0378568	0.000345365
19	ENSG00000176909	MAMSTR	protein_coding	Nucleus_accumbens_basal_ganglia	0.122	17	3.5752	0.0455637	0.000349965
6	ENSG00000206344	HCG27	lncRNA	Hippocampus	0.261	113	-3.57195	-0.0183235	0.00035433
12	ENSG00000258365	AC073655.2	lncRNA	Brain_Cortex	0.036	16	3.57032	0.0466288	0.000356545
16	ENSG00000275263	AC135048.3	lncRNA	Brain_Anterior_cingulate_cortex_BA24	0.092	14	3.56655	0.0716739	0.000361713
16	ENSG00000177238	TRIM72	protein_coding	Nucleus_accumbens_basal_ganglia	0.235	22	3.56533	0.0212013	0.000363399
6	ENSG00000206344	HCG27	lncRNA	Brain_Anterior_cingulate_cortex_BA24	0.248	113	-3.5613	-0.0185365	0.000369025
14	ENSG00000100461	RBM23	protein_coding	Nucleus_accumbens_basal_ganglia	0.222	60	-3.55858	-0.0210688	0.000372872
6	ENSG00000241106	HLA-DOB	protein_coding	Pituitary	0.398	32	-3.55388	-0.0109265	0.000379594
5	ENSG00000131495	NDUFA2	protein_coding	Pituitary	0.047	13	-3.5525	-0.0591667	0.000381591
19	ENSG00000142252	GEMIN7	protein_coding	Caudate_basal_ganglia	0.211	55	3.55025	0.0174802	0.000384873
14	ENSG00000100596	SPTLC2	protein_coding	Substantia_nigra	0.038	75	-3.54847	-0.0455838	0.000387478
7	ENSG00000228421	AC005013.1	lncRNA	Substantia_nigra	0.068	22	-3.54813	-0.0192763	0.000387981
19	ENSG00000099817	POLR2E	protein_coding	Brain_Anterior_cingulate_cortex_BA24	0.128	49	3.54802	0.0164134	0.000388144
5	ENSG00000170606	HSPA4	protein_coding	Hypothalamus	0.046	102	3.54783	0.0284429	0.000388415
5	ENSG00000170606	HSPA4	protein_coding	Caudate_basal_ganglia	0.114	106	3.54318	0.0208717	0.000395338
5	ENSG00000131495	NDUFA2	protein_coding	Brain_Cortex	0.042	13	-3.5429	-0.037745	0.000395756
2	ENSG00000115828	QPCT	protein_coding	Brain_Cortex	0.158	11	-3.54238	-0.0288329	0.000396534
2	ENSG00000115828	QPCT	protein_coding	Caudate_basal_ganglia	0.049	11	-3.53719	-0.0349721	0.000404402
5	ENSG00000213523	SRA1	protein_coding	Brain_Cortex	0.248	57	-3.53375	-0.0202002	0.000409706
16	ENSG00000169900	PYDC1	protein_coding	Brain_Anterior_cingulate_cortex_BA24	0.032	24	-3.53348	-0.0720753	0.000410126
7	ENSG00000221838	AP4M1	protein_coding	Brain_Anterior_cingulate_cortex_BA24	0.035	24	-3.53105	-0.0254821	0.000413909
7	ENSG00000146833	TRIM4	protein_coding	Amygdala	0.209	8	-3.53104	-0.0114981	0.000413933
11	ENSG00000172500	FIBP	protein_coding	Putamen_basal_ganglia	0.074	68	-3.53034	-0.0205367	0.000415033
7	ENSG00000086288	NME8	protein_coding	Hippocampus	0.054	53	3.52704	0.0725371	0.000420227
19	ENSG00000159871	LYPD5	protein_coding	Brain_Anterior_cingulate_cortex_BA24	0.082	26	-3.52601	-0.0239114	0.000421871
14	ENSG00000258695	AC005225.3	lncRNA	Caudate_basal_ganglia	0.238	45	-3.52104	-0.0158805	0.000429865
4	ENSG00000152795	HNRNPDL	protein_coding	Amygdala	0.033	9	-3.52055	-0.155161	0.000430648
19	ENSG00000176909	MAMSTR	protein_coding	Hypothalamus	0.184	17	3.51852	0.0425244	0.000433962
7	ENSG00000228421	AC005013.1	lncRNA	Nucleus_accumbens_basal_ganglia	0.27	22	-3.51834	-0.0175759	0.000434252
5	ENSG00000120314	WDR55	protein_coding	Hippocampus	0.046	17	3.518	0.0387538	0.000434813
5	ENSG00000146007	ZMAT2	protein_coding	Amygdala	0.067	15	3.51667	0.0260678	0.000436993
5	ENSG00000113141	IK	protein_coding	Pituitary	0.052	13	3.51493	0.0393881	0.00043987
7	ENSG00000197093	GAL3ST4	protein_coding	Pituitary	0.022	1	3.51484	3.45887	0.000440015
5	ENSG00000113119	TMCO6	protein_coding	Nucleus_accumbens_basal_ganglia	0.064	40	3.51393	0.0315206	0.000441526
17	ENSG00000161509	GRIN2C	protein_coding	Hippocampus	0.043	27	-3.51222	-0.0895737	0.000444385
17	ENSG00000175662	TOM1L2	protein_coding	Putamen_basal_ganglia	0.06	39	3.51007	0.0291201	0.000447989
7	ENSG00000146833	TRIM4	protein_coding	Brain_Cortex	0.199	8	-3.50997	-0.0161111	0.000448154
15	ENSG00000273674	AC021752.1	lncRNA	Hypothalamus	0.153	102	-3.50905	-0.0176419	0.000449715
7	ENSG00000235077	AC073842.1	lncRNA	Pituitary	0.02	14	-3.50726	-0.049738	0.00045275
5	ENSG00000120314	WDR55	protein_coding	Substantia_nigra	0.043	17	3.50585	0.0289079	0.000455157
5	ENSG00000164574	GALNT10	protein_coding	Brain_Cortex	0.09	102	3.50502	0.0232366	0.00045658
17	ENSG00000161513	FDXR	protein_coding	Hypothalamus	0.04	36	-3.50226	-0.0298814	0.000461335
2	ENSG00000272902	TBC1D8-AS1	lncRNA	Putamen_basal_ganglia	0.024	14	-3.50207	-0.0825901	0.000461651
19	ENSG00000142233	NTN5	protein_coding	Hypothalamus	0.103	161	3.50043	0.020801	0.000464509
7	ENSG00000146833	TRIM4	protein_coding	Hypothalamus	0.162	8	-3.49952	-0.0136982	0.000466099
5	ENSG00000131495	NDUFA2	protein_coding	Amygdala	0.031	13	-3.49638	-0.0456821	0.000471624
19	ENSG00000104783	KCNN4	protein_coding	Substantia_nigra	0.181	18	-3.49634	-0.0144729	0.000471689
15	ENSG00000103642	LACTB	protein_coding	Caudate_basal_ganglia	0.209	18	3.49597	0.0259144	0.000472343
16	ENSG00000149932	TMEM219	protein_coding	Nucleus_accumbens_basal_ganglia	0.03	10	3.49593	0.0563337	0.000472406
19	ENSG00000176909	MAMSTR	protein_coding	Brain_Cortex	0.066	17	3.4944	0.0419189	0.000475122
4	ENSG00000145365	TIFA	protein_coding	Hippocampus	0.035	76	-3.49387	-0.0246508	0.000476073
5	ENSG00000204962	PCDHA8	protein_coding	Hypothalamus	0.024	42	3.49342	0.0430565	0.000476873
1	ENSG00000143224	PPOX	protein_coding	Hippocampus	0.075	6	-3.49311	-0.0527217	0.000477434
19	ENSG00000213892	CEACAM16	protein_coding	Pituitary	0.022	32	3.49264	0.0459855	0.000478267
14	ENSG00000100461	RBM23	protein_coding	Caudate_basal_ganglia	0.224	60	-3.48994	-0.0146552	0.000483138
17	ENSG00000175662	TOM1L2	protein_coding	Brain_Cortex	0.094	38	3.48824	0.0246458	0.000486215
2	ENSG00000115828	QPCT	protein_coding	Brain_Anterior_cingulate_cortex_BA24	0.133	11	-3.48808	-0.0260908	0.000486501
19	ENSG00000159915	ZNF233	protein_coding	Pituitary	0.042	39	-3.48674	-0.0446702	0.000488944
19	ENSG00000175489	LRRC25	protein_coding	Putamen_basal_ganglia	0.071	4	-3.48539	-0.0548268	0.000491426
2	ENSG00000138380	CARF	protein_coding	Pituitary	0.044	35	3.48498	0.028528	0.000492181
2	ENSG00000115825	PRKD3	protein_coding	Nucleus_accumbens_basal_ganglia	0.145	109	-3.48367	-0.020819	0.000494592
5	ENSG00000204967	PCDHA4	protein_coding	Pituitary	0.04	31	3.48327	0.031617	0.000495336
19	ENSG00000176909	MAMSTR	protein_coding	Brain_Anterior_cingulate_cortex_BA24	0.072	17	3.48182	0.0405327	0.000498022
5	ENSG00000213523	SRA1	protein_coding	Caudate_basal_ganglia	0.174	60	-3.47936	-0.0223559	0.000502613
19	ENSG00000159871	LYPD5	protein_coding	Brain_Cortex	0.092	26	-3.47927	-0.0269923	0.000502787
11	ENSG00000172500	FIBP	protein_coding	Brain_Cortex	0.162	67	-3.47686	-0.0179993	0.000507319
8	ENSG00000253878	AC087752.3	lncRNA	Brain_Cortex	0.028	11	3.47567	0.123023	0.000509575
21	ENSG00000232692	AP001596.1	lncRNA	Brain_Cortex	0.04	9	3.4745	0.101468	0.000511807
19	ENSG00000176909	MAMSTR	protein_coding	Hippocampus	0.145	17	3.47356	0.0352424	0.000513602
17	ENSG00000213246	SUPT4H1	protein_coding	Putamen_basal_ganglia	0.109	6	3.47353	0.034292	0.000513652
16	ENSG00000099365	STX1B	protein_coding	Hypothalamus	0.032	34	3.47293	0.0367688	0.000514805
19	ENSG00000262484	CCER2	protein_coding	Hypothalamus	0.041	19	3.47271	0.112019	0.00051524
14	ENSG00000258443	AC005225.1	lncRNA	Brain_Cortex	0.031	27	-3.47125	-0.0468852	0.000518036
2	ENSG00000271855	AC073195.1	lncRNA	Brain_Anterior_cingulate_cortex_BA24	0.064	8	3.47072	0.0446489	0.000519067
15	ENSG00000103811	CTSH	protein_coding	Substantia_nigra	0.196	48	3.46981	0.0124556	0.000520826
17	ENSG00000213246	SUPT4H1	protein_coding	Amygdala	0.054	6	3.46925	0.0327425	0.000521907
5	ENSG00000145901	TNIP1	protein_coding	Brain_Cortex	0.045	10	3.46797	0.135004	0.000524401
5	ENSG00000164574	GALNT10	protein_coding	Hypothalamus	0.119	99	3.46708	0.0182863	0.000526154
17	ENSG00000141314	RHBDL3	protein_coding	Caudate_basal_ganglia	0.175	96	3.46706	0.0161821	0.000526194
19	ENSG00000104951	IL4I1	protein_coding	Hypothalamus	0.03	1	3.46201	0.475516	0.000536155
2	ENSG00000224043	CCNT2-AS1	lncRNA	Pituitary	0.11	9	-3.4607	-0.0630066	0.000538774
17	ENSG00000161509	GRIN2C	protein_coding	Pituitary	0.023	28	-3.45981	-0.0387265	0.00054055
5	ENSG00000164574	GALNT10	protein_coding	Pituitary	0.064	99	3.45865	0.0318414	0.000542881
4	ENSG00000151247	EIF4E	protein_coding	Pituitary	0.028	12	3.45855	0.146283	0.000543083
19	ENSG00000064687	ABCA7	protein_coding	Hypothalamus	0.043	48	3.45853	0.0389099	0.000543133
19	ENSG00000099817	POLR2E	protein_coding	Substantia_nigra	0.036	47	3.45852	0.0172499	0.000543151
15	ENSG00000103642	LACTB	protein_coding	Brain_Cortex	0.149	18	3.45746	0.0406033	0.000545293
16	ENSG00000260304	AC009088.2	lncRNA	Nucleus_accumbens_basal_ganglia	0.075	47	3.457	0.0253986	0.000546221
14	ENSG00000100461	RBM23	protein_coding	Pituitary	0.198	59	-3.45469	-0.0165892	0.000550928
14	ENSG00000092036	HAUS4	protein_coding	Amygdala	0.405	18	3.45408	0.0113145	0.000552167
17	ENSG00000213246	SUPT4H1	protein_coding	Nucleus_accumbens_basal_ganglia	0.106	6	3.45017	0.0298809	0.000560224
5	ENSG00000221990	EXOC3-AS1	lncRNA	Amygdala	0.152	53	3.44895	0.0181771	0.000562778
2	ENSG00000076003	MCM6	protein_coding	Hippocampus	0.024	73	3.4434	0.0663182	0.000574445
16	ENSG00000174939	ASPHD1	protein_coding	Brain_Anterior_cingulate_cortex_BA24	0.034	7	-3.44317	-0.0415466	0.000574941
16	ENSG00000174939	ASPHD1	protein_coding	Hypothalamus	0.072	6	-3.44164	-0.0424603	0.000578204
16	ENSG00000174939	ASPHD1	protein_coding	Hippocampus	0.026	6	-3.43933	-0.0459115	0.000583155
5	ENSG00000146007	ZMAT2	protein_coding	Hippocampus	0.11	15	3.43886	0.0271426	0.000584161
6	ENSG00000232629	HLA-DQB2	protein_coding	Amygdala	0.438	45	-3.43851	-0.0312407	0.000584932
6	ENSG00000196735	HLA-DQA1	protein_coding	Brain_Cortex	0.156	67	3.43776	0.0770503	0.000586546
5	ENSG00000146007	ZMAT2	protein_coding	Brain_Cortex	0.082	15	3.43773	0.025268	0.000586615
7	ENSG00000228421	AC005013.1	lncRNA	Putamen_basal_ganglia	0.167	22	-3.43705	-0.0181327	0.000588082
14	ENSG00000258695	AC005225.3	lncRNA	Substantia_nigra	0.159	42	-3.43578	-0.015509	0.000590855
15	ENSG00000103811	CTSH	protein_coding	Pituitary	0.185	48	3.43552	0.0142394	0.000591409
22	ENSG00000161180	CCDC116	protein_coding	Putamen_basal_ganglia	0.051	63	3.43534	0.0325807	0.0005918
16	ENSG00000174939	ASPHD1	protein_coding	Putamen_basal_ganglia	0.096	7	-3.43475	-0.0382762	0.000593099
14	ENSG00000100461	RBM23	protein_coding	Putamen_basal_ganglia	0.273	60	-3.43309	-0.0181302	0.000596746
22	ENSG00000161180	CCDC116	protein_coding	Hypothalamus	0.066	62	3.43299	0.0395652	0.00059696
6	ENSG00000241106	HLA-DOB	protein_coding	Hippocampus	0.504	32	-3.43156	-0.0091463	0.000600112
10	ENSG00000122367	LDB3	protein_coding	Brain_Cortex	0.066	63	-3.42909	-0.0274709	0.000605612
16	ENSG00000174939	ASPHD1	protein_coding	Brain_Cortex	0.027	7	-3.42888	-0.0776929	0.00060607
15	ENSG00000103642	LACTB	protein_coding	Brain_Anterior_cingulate_cortex_BA24	0.096	17	3.42809	0.052688	0.000607833
17	ENSG00000197815	AC122129.1	lncRNA	Pituitary	0.151	12	3.42675	0.0260466	0.000610843
16	ENSG00000174939	ASPHD1	protein_coding	Substantia_nigra	0.11	7	-3.42578	-0.0372499	0.000613033
2	ENSG00000115828	QPCT	protein_coding	Hippocampus	0.083	11	-3.42523	-0.0334336	0.000614271
17	ENSG00000213246	SUPT4H1	protein_coding	Hippocampus	0.066	6	3.42274	0.0293095	0.000619936
2	ENSG00000271855	AC073195.1	lncRNA	Putamen_basal_ganglia	0.056	8	3.42268	0.0702882	0.00062006
17	ENSG00000167840	ZNF232	protein_coding	Pituitary	0.186	88	-3.42106	-0.0140095	0.000623768
3	ENSG00000272360	AC116036.2	lncRNA	Brain_Anterior_cingulate_cortex_BA24	0.048	53	3.42075	0.0318238	0.000624498
17	ENSG00000265148	TSPOAP1-AS1	lncRNA	Putamen_basal_ganglia	0.036	13	-3.42005	-0.150794	0.000626096
19	ENSG00000130270	ATP8B3	protein_coding	Brain_Cortex	0.101	46	3.41756	0.0234892	0.000631845
5	ENSG00000250120	PCDHA10	protein_coding	Brain_Cortex	0.176	51	3.41696	0.0174087	0.000633245
16	ENSG00000246777	AC044802.1	lncRNA	Putamen_basal_ganglia	0.075	6	3.4161	0.053603	0.000635242
2	ENSG00000271855	AC073195.1	lncRNA	Hypothalamus	0.095	8	3.41565	0.0502682	0.000636308
17	ENSG00000213246	SUPT4H1	protein_coding	Brain_Anterior_cingulate_cortex_BA24	0.06	6	3.41411	0.03281	0.000639913
5	ENSG00000146007	ZMAT2	protein_coding	Putamen_basal_ganglia	0.106	15	3.41375	0.0327186	0.00064076
2	ENSG00000271855	AC073195.1	lncRNA	Pituitary	0.187	8	3.41011	0.0400505	0.000649372
14	ENSG00000129474	AJUBA	protein_coding	Caudate_basal_ganglia	0.023	2	3.4099	0.372472	0.000649874
6	ENSG00000232629	HLA-DQB2	protein_coding	Substantia_nigra	0.53	45	-3.40891	-0.0244961	0.000652219
11	ENSG00000165916	PSMC3	protein_coding	Nucleus_accumbens_basal_ganglia	0.031	62	3.40712	0.0272554	0.000656513
15	ENSG00000180979	LRRC57	protein_coding	Brain_Cortex	0.096	27	-3.40666	-0.0238998	0.000657641
21	ENSG00000232692	AP001596.1	lncRNA	Brain_Anterior_cingulate_cortex_BA24	0.05	9	3.40522	0.0928295	0.000661098
5	ENSG00000146007	ZMAT2	protein_coding	Substantia_nigra	0.108	15	3.40398	0.0311259	0.000664119
1	ENSG00000135835	KIAA1614	protein_coding	Nucleus_accumbens_basal_ganglia	0.153	101	3.40327	0.0331796	0.000665854
6	ENSG00000112799	LY86	protein_coding	Hippocampus	0.039	43	3.40267	0.0637565	0.000667305
16	ENSG00000174939	ASPHD1	protein_coding	Nucleus_accumbens_basal_ganglia	0.031	7	-3.40211	-0.050547	0.000668677
5	ENSG00000120314	WDR55	protein_coding	Hypothalamus	0.079	17	3.39932	0.0285497	0.000675542
16	ENSG00000260465	AC018557.1	lncRNA	Brain_Cortex	0.033	12	3.39927	0.0531406	0.000675669
16	ENSG00000080603	SRCAP	protein_coding	Nucleus_accumbens_basal_ganglia	0.02	4	-3.39581	-0.183767	0.000684259
4	ENSG00000185619	PCGF3	protein_coding	Hippocampus	0.25	22	-3.39254	-0.0124826	0.000692473
16	ENSG00000177238	TRIM72	protein_coding	Caudate_basal_ganglia	0.181	22	3.39202	0.019223	0.000693791
16	ENSG00000080603	SRCAP	protein_coding	Hippocampus	0.041	4	-3.38992	-0.21238	0.000699121
5	ENSG00000145901	TNIP1	protein_coding	Brain_Anterior_cingulate_cortex_BA24	0.05	10	3.38876	0.0924834	0.000702086
14	ENSG00000092036	HAUS4	protein_coding	Brain_Anterior_cingulate_cortex_BA24	0.395	18	3.38774	0.0104568	0.000704702
17	ENSG00000141314	RHBDL3	protein_coding	Hippocampus	0.154	102	3.38415	0.0461729	0.000713999
19	ENSG00000104783	KCNN4	protein_coding	Hypothalamus	0.235	18	-3.38358	-0.0131671	0.000715474
5	ENSG00000249655	AC008434.1	lncRNA	Pituitary	0.035	6	-3.38356	-0.12368	0.000715515
6	ENSG00000204574	ABCF1	protein_coding	Putamen_basal_ganglia	0.025	18	3.38173	0.0466769	0.000720315
8	ENSG00000246339	EXTL3-AS1	lncRNA	Amygdala	0.045	23	3.37922	0.108517	0.000726916
6	ENSG00000232629	HLA-DQB2	protein_coding	Putamen_basal_ganglia	0.418	45	-3.37741	-0.0260092	0.00073173
19	ENSG00000267530	LINC01836	lncRNA	Putamen_basal_ganglia	0.036	5	-3.37733	-0.300831	0.000731922
19	ENSG00000012061	ERCC1	protein_coding	Caudate_basal_ganglia	0.148	62	-3.37594	-0.0256144	0.000735634
7	ENSG00000281332	LINC00997	lncRNA	Caudate_basal_ganglia	0.088	48	3.37371	0.0295387	0.000741632
5	ENSG00000120314	WDR55	protein_coding	Caudate_basal_ganglia	0.104	17	3.3734	0.0367354	0.000742452
6	ENSG00000232629	HLA-DQB2	protein_coding	Pituitary	0.576	45	-3.37311	-0.0260855	0.000743239
16	ENSG00000177238	TRIM72	protein_coding	Brain_Anterior_cingulate_cortex_BA24	0.083	19	3.37273	0.0233057	0.000744275
4	ENSG00000185619	PCGF3	protein_coding	Brain_Anterior_cingulate_cortex_BA24	0.13	22	-3.36934	-0.0192962	0.000753482
14	ENSG00000092036	HAUS4	protein_coding	Brain_Cortex	0.351	18	3.36766	0.0114907	0.00075809
7	ENSG00000228421	AC005013.1	lncRNA	Hippocampus	0.193	22	-3.36681	-0.0173992	0.000760439
18	ENSG00000152223	EPG5	protein_coding	Putamen_basal_ganglia	0.231	35	-3.36642	-0.012212	0.000761509
16	ENSG00000246777	AC044802.1	lncRNA	Nucleus_accumbens_basal_ganglia	0.023	6	3.36488	0.093977	0.000765757
18	ENSG00000152223	EPG5	protein_coding	Caudate_basal_ganglia	0.156	35	-3.3637	-0.0154117	0.000769046
21	ENSG00000232692	AP001596.1	lncRNA	Substantia_nigra	0.053	9	3.36293	0.112261	0.00077119
1	ENSG00000123080	CDKN2C	protein_coding	Pituitary	0.018	4	3.36268	0.296813	0.000771903
5	ENSG00000204963	PCDHA7	protein_coding	Brain_Cortex	0.169	89	3.36264	0.019844	0.000772019
14	ENSG00000092036	HAUS4	protein_coding	Caudate_basal_ganglia	0.34	18	3.36185	0.0115273	0.000774226
16	ENSG00000177238	TRIM72	protein_coding	Brain_Cortex	0.195	22	3.36061	0.0221974	0.000777694
19	ENSG00000170684	ZNF296	protein_coding	Caudate_basal_ganglia	0.061	15	-3.35798	-0.06186	0.000785151
6	ENSG00000206344	HCG27	lncRNA	Nucleus_accumbens_basal_ganglia	0.37	113	-3.35763	-0.012059	0.000786145
16	ENSG00000149932	TMEM219	protein_coding	Pituitary	0.039	10	3.35645	0.0566981	0.000789507
5	ENSG00000243056	EIF4EBP3	protein_coding	Hippocampus	0.026	10	3.34854	0.106861	0.000812378
14	ENSG00000184227	ACOT1	protein_coding	Putamen_basal_ganglia	0.415	45	-3.34404	-0.0112745	0.000825679
14	ENSG00000092036	HAUS4	protein_coding	Nucleus_accumbens_basal_ganglia	0.359	18	3.34174	0.0108886	0.000832536
17	ENSG00000265971	AC005828.5	lncRNA	Nucleus_accumbens_basal_ganglia	0.024	8	-3.34063	-0.0871736	0.000835892
6	ENSG00000204574	ABCF1	protein_coding	Pituitary	0.035	18	3.33799	0.0460035	0.000843864
5	ENSG00000113119	TMCO6	protein_coding	Pituitary	0.072	41	3.33748	0.024349	0.000845418
19	ENSG00000159915	ZNF233	protein_coding	Hippocampus	0.096	40	-3.33557	-0.0299491	0.000851244
17	ENSG00000091622	PITPNM3	protein_coding	Amygdala	0.041	78	3.33485	0.0305517	0.000853466
7	ENSG00000281332	LINC00997	lncRNA	Hippocampus	0.045	48	3.33312	0.0383781	0.000858794
16	ENSG00000246777	AC044802.1	lncRNA	Substantia_nigra	0.047	6	3.33143	0.0553688	0.000863995
19	ENSG00000176909	MAMSTR	protein_coding	Amygdala	0.046	17	3.33093	0.0702011	0.000865571
4	ENSG00000151247	EIF4E	protein_coding	Hippocampus	0.028	12	-3.33061	-0.598685	0.000866566
2	ENSG00000233087	RAB6D	protein_coding	Brain_Cortex	0.092	5	-3.33027	-0.12205	0.000867629
21	ENSG00000232692	AP001596.1	lncRNA	Pituitary	0.178	9	3.33009	0.072685	0.000868178
7	ENSG00000164855	TMEM184A	protein_coding	Brain_Cortex	0.019	33	3.33003	0.0420798	0.000868355
12	ENSG00000183542	KLRC4	protein_coding	Putamen_basal_ganglia	0.05	85	-3.32971	-0.0317157	0.000869361
2	ENSG00000233087	RAB6D	protein_coding	Brain_Anterior_cingulate_cortex_BA24	0.08	5	-3.32938	-0.11939	0.000870401
15	ENSG00000166035	LIPC	protein_coding	Substantia_nigra	0.158	118	-3.32877	-0.0155822	0.000872299
16	ENSG00000149922	TBX6	protein_coding	Substantia_nigra	0.094	14	-3.32855	-0.0191527	0.000872997
2	ENSG00000233087	RAB6D	protein_coding	Nucleus_accumbens_basal_ganglia	0.028	5	-3.3283	-0.137675	0.000873763
16	ENSG00000278133	AC135050.6	lncRNA	Substantia_nigra	0.054	40	3.32773	0.0232516	0.000875551
2	ENSG00000162989	KCNJ3	protein_coding	Pituitary	0.017	36	-3.3274	-0.0601619	0.000876617
16	ENSG00000246777	AC044802.1	lncRNA	Brain_Anterior_cingulate_cortex_BA24	0.067	6	3.32214	0.0805772	0.000893299
3	ENSG00000001617	SEMA3F	protein_coding	Hippocampus	0.044	9	-3.32061	-0.0519254	0.000898198
19	ENSG00000065268	WDR18	protein_coding	Pituitary	0.66	25	-3.31863	-0.00898976	0.000904615
2	ENSG00000271855	AC073195.1	lncRNA	Brain_Cortex	0.035	8	3.31618	0.065085	0.000912562
5	ENSG00000164574	GALNT10	protein_coding	Caudate_basal_ganglia	0.046	99	3.31538	0.023143	0.000915199
19	ENSG00000065268	WDR18	protein_coding	Hippocampus	0.496	25	-3.31526	-0.0103722	0.000915589
17	ENSG00000173826	KCNH6	protein_coding	Brain_Cortex	0.021	17	-3.31521	-0.10181	0.000915743
17	ENSG00000087191	PSMC5	protein_coding	Caudate_basal_ganglia	0.068	91	3.31518	0.0189671	0.000915847
12	ENSG00000250091	DNAH10OS	lncRNA	Hippocampus	0.029	41	3.31515	0.026809	0.000915934
14	ENSG00000100461	RBM23	protein_coding	Hippocampus	0.118	60	-3.31498	-0.0220579	0.000916496
18	ENSG00000152223	EPG5	protein_coding	Nucleus_accumbens_basal_ganglia	0.186	35	-3.31494	-0.0148671	0.000916617
11	ENSG00000172500	FIBP	protein_coding	Nucleus_accumbens_basal_ganglia	0.074	68	-3.31478	-0.0197512	0.00091715
6	ENSG00000221988	PPT2	protein_coding	Substantia_nigra	0.043	28	3.31313	0.114449	0.000922596
17	ENSG00000132376	INPP5K	protein_coding	Pituitary	0.017	19	3.31258	0.0797306	0.000924392
19	ENSG00000064666	CNN2	protein_coding	Caudate_basal_ganglia	0.024	17	3.31161	0.0664677	0.000927619
19	ENSG00000125741	OPA3	protein_coding	Pituitary	0.021	75	3.3093	0.0440181	0.00093528
17	ENSG00000205710	C17orf107	protein_coding	Putamen_basal_ganglia	0.052	92	3.30837	0.0307414	0.000938415
12	ENSG00000250091	DNAH10OS	lncRNA	Substantia_nigra	0.079	35	3.3082	0.0253577	0.000938991
19	ENSG00000175489	LRRC25	protein_coding	Caudate_basal_ganglia	0.064	4	-3.30816	-0.0537147	0.000939118
16	ENSG00000260276	AC022167.2	lncRNA	Caudate_basal_ganglia	0.04	48	3.30694	0.0436643	0.000943198
5	ENSG00000204970	PCDHA1	protein_coding	Brain_Cortex	0.024	29	-3.30613	-0.0474707	0.000945957
2	ENSG00000115762	PLEKHB2	protein_coding	Putamen_basal_ganglia	0.054	11	-3.30534	-0.310128	0.000948607
12	ENSG00000258365	AC073655.2	lncRNA	Pituitary	0.029	16	3.30525	0.0489594	0.000948925
5	ENSG00000146007	ZMAT2	protein_coding	Nucleus_accumbens_basal_ganglia	0.053	15	3.30458	0.0361045	0.000951182
2	ENSG00000271855	AC073195.1	lncRNA	Nucleus_accumbens_basal_ganglia	0.056	8	3.30425	0.045119	0.000952298
19	ENSG00000065268	WDR18	protein_coding	Putamen_basal_ganglia	0.483	25	-3.30394	-0.0096626	0.000953363
5	ENSG00000146007	ZMAT2	protein_coding	Pituitary	0.085	15	3.30332	0.0248319	0.000955485
16	ENSG00000177238	TRIM72	protein_coding	Putamen_basal_ganglia	0.107	21	3.30329	0.0224682	0.000955585
16	ENSG00000246777	AC044802.1	lncRNA	Hypothalamus	0.076	6	3.30045	0.0525483	0.000965305
14	ENSG00000131966	ACTR10	protein_coding	Caudate_basal_ganglia	0.073	135	-3.30039	-0.0195144	0.000965516
19	ENSG00000142233	NTN5	protein_coding	Nucleus_accumbens_basal_ganglia	0.174	168	3.30004	0.0161402	0.000966698
12	ENSG00000258365	AC073655.2	lncRNA	Putamen_basal_ganglia	0.048	16	3.29993	0.0354701	0.000967092
19	ENSG00000268601	AC115522.1	lncRNA	Putamen_basal_ganglia	0.026	43	-3.29894	-0.0452319	0.000970504
14	ENSG00000257285	AL132780.1	lncRNA	Amygdala	0.305	55	-3.2985	-0.0156684	0.000972024
6	ENSG00000240053	LY6G5B	protein_coding	Substantia_nigra	0.157	113	3.29835	0.027316	0.000972534
7	ENSG00000196652	ZKSCAN5	protein_coding	Hippocampus	0.044	9	-3.29626	-0.222615	0.000979823
17	ENSG00000213246	SUPT4H1	protein_coding	Pituitary	0.139	6	3.29526	0.0249765	0.000983303
17	ENSG00000161929	SCIMP	protein_coding	Brain_Cortex	0.155	45	3.29344	0.0299441	0.000989681
16	ENSG00000090861	AARS	protein_coding	Hippocampus	0.084	47	-3.29268	-0.0294172	0.000992362
19	ENSG00000104783	KCNN4	protein_coding	Pituitary	0.047	18	-3.29246	-0.0543044	0.000993135
3	ENSG00000272360	AC116036.2	lncRNA	Caudate_basal_ganglia	0.045	50	3.29183	0.0447306	0.000995368
17	ENSG00000213246	SUPT4H1	protein_coding	Brain_Cortex	0.168	6	3.29132	0.02559	0.0009972
5	ENSG00000146007	ZMAT2	protein_coding	Caudate_basal_ganglia	0.114	15	3.29107	0.0278766	0.000998085
10	ENSG00000122367	LDB3	protein_coding	Caudate_basal_ganglia	0.252	59	-3.28768	-0.0132706	0.00101018
16	ENSG00000275263	AC135048.3	lncRNA	Caudate_basal_ganglia	0.043	13	3.28755	0.0455681	0.00101065
15	ENSG00000180979	LRRC57	protein_coding	Nucleus_accumbens_basal_ganglia	0.098	24	-3.28711	-0.0224935	0.0010122
11	ENSG00000148965	SAA4	protein_coding	Brain_Anterior_cingulate_cortex_BA24	0.037	2	3.28629	0.193496	0.00101518
21	ENSG00000232692	AP001596.1	lncRNA	Putamen_basal_ganglia	0.098	9	3.2836	0.0838106	0.00102489
14	ENSG00000257285	AL132780.1	lncRNA	Putamen_basal_ganglia	0.191	55	-3.28336	-0.0182999	0.00102576
17	ENSG00000167447	SMG8	protein_coding	Hypothalamus	0.035	13	-3.28288	-0.0707189	0.00102752
15	ENSG00000138613	APH1B	protein_coding	Caudate_basal_ganglia	0.05	97	3.28144	0.0307027	0.00103279
17	ENSG00000175662	TOM1L2	protein_coding	Hypothalamus	0.03	36	3.28108	0.0243605	0.00103411
22	ENSG00000161180	CCDC116	protein_coding	Brain_Cortex	0.155	61	3.28053	0.0176366	0.00103612
1	ENSG00000132763	MMACHC	protein_coding	Pituitary	0.016	41	-3.27984	-0.0416994	0.00103865
19	ENSG00000189114	BLOC1S3	protein_coding	Brain_Cortex	0.083	28	3.27924	0.0381561	0.00104086
5	ENSG00000113073	SLC4A9	protein_coding	Brain_Anterior_cingulate_cortex_BA24	0.045	7	3.27848	0.147204	0.0010437
14	ENSG00000100461	RBM23	protein_coding	Brain_Cortex	0.097	60	-3.27793	-0.0194711	0.00104571
16	ENSG00000149922	TBX6	protein_coding	Brain_Anterior_cingulate_cortex_BA24	0.138	15	-3.27735	-0.0174419	0.00104787
5	ENSG00000146007	ZMAT2	protein_coding	Brain_Anterior_cingulate_cortex_BA24	0.184	15	3.27641	0.0197414	0.00105136
14	ENSG00000092036	HAUS4	protein_coding	Putamen_basal_ganglia	0.409	18	3.27503	0.0112591	0.00105652
11	ENSG00000148965	SAA4	protein_coding	Nucleus_accumbens_basal_ganglia	0.02	2	3.27474	0.267577	0.00105759
12	ENSG00000213809	KLRK1	protein_coding	Brain_Anterior_cingulate_cortex_BA24	0.1	25	-3.27428	-0.03481	0.0010593
11	ENSG00000073921	PICALM	protein_coding	Pituitary	0.022	9	3.27373	0.0463771	0.00106138
14	ENSG00000257285	AL132780.1	lncRNA	Caudate_basal_ganglia	0.303	55	-3.27158	-0.0133464	0.0010695
19	ENSG00000268601	AC115522.1	lncRNA	Nucleus_accumbens_basal_ganglia	0.138	44	-3.26971	-0.01956	0.00107657
17	ENSG00000213246	SUPT4H1	protein_coding	Hypothalamus	0.024	6	3.26704	0.0532981	0.00108677
18	ENSG00000152223	EPG5	protein_coding	Hippocampus	0.109	35	-3.26586	-0.0163331	0.00109133
5	ENSG00000131711	MAP1B	protein_coding	Brain_Anterior_cingulate_cortex_BA24	0.09	15	3.26546	0.0185054	0.00109285
6	ENSG00000232629	HLA-DQB2	protein_coding	Hypothalamus	0.552	45	-3.264	-0.0267693	0.0010985
16	ENSG00000247735	AC120114.1	lncRNA	Brain_Cortex	0.02	12	3.26306	0.249246	0.00110214
5	ENSG00000113318	MSH3	protein_coding	Brain_Cortex	0.136	43	3.2614	0.0153112	0.00110865
5	ENSG00000113318	MSH3	protein_coding	Substantia_nigra	0.045	43	3.25978	0.0238861	0.00111499
19	ENSG00000268601	AC115522.1	lncRNA	Brain_Cortex	0.133	48	-3.25954	-0.0189181	0.00111595
18	ENSG00000152223	EPG5	protein_coding	Pituitary	0.328	35	-3.25908	-0.0117936	0.00111776
5	ENSG00000170445	HARS	protein_coding	Pituitary	0.028	11	-3.2584	-0.0711062	0.00112044
5	ENSG00000204967	PCDHA4	protein_coding	Caudate_basal_ganglia	0.122	29	3.25716	0.0298377	0.00112533
19	ENSG00000142233	NTN5	protein_coding	Brain_Cortex	0.153	161	3.25461	0.0162326	0.00113547
19	ENSG00000176222	ZNF404	protein_coding	Pituitary	0.079	55	-3.25371	-0.0213832	0.0011391
15	ENSG00000103642	LACTB	protein_coding	Amygdala	0.294	17	3.25202	0.0333715	0.00114587
14	ENSG00000092036	HAUS4	protein_coding	Pituitary	0.38	18	3.25194	0.0109872	0.00114622
6	ENSG00000135535	CD164	protein_coding	Brain_Cortex	0.15	100	-3.25185	-0.0193777	0.00114657
6	ENSG00000237686	AL109615.3	lncRNA	Hypothalamus	0.093	4	-3.25073	-0.328351	0.0011511
9	ENSG00000196196	HRCT1	protein_coding	Hypothalamus	0.127	57	-3.25003	-0.0255275	0.00115393
4	ENSG00000185619	PCGF3	protein_coding	Brain_Cortex	0.179	22	-3.24915	-0.0135769	0.00115752
17	ENSG00000213246	SUPT4H1	protein_coding	Caudate_basal_ganglia	0.044	6	3.24578	0.0345149	0.00117131
7	ENSG00000281332	LINC00997	lncRNA	Amygdala	0.054	48	3.2456	0.0282383	0.00117203
9	ENSG00000196196	HRCT1	protein_coding	Nucleus_accumbens_basal_ganglia	0.053	58	-3.24557	-0.0343757	0.00117216
12	ENSG00000213809	KLRK1	protein_coding	Brain_Cortex	0.117	25	-3.24532	-0.0345321	0.0011732
5	ENSG00000131711	MAP1B	protein_coding	Hippocampus	0.126	15	3.24498	0.0189485	0.00117461
10	ENSG00000169826	CSGALNACT2	protein_coding	Pituitary	0.525	17	-3.24451	-0.00756802	0.00117654
6	ENSG00000066379	ZNRD1	protein_coding	Caudate_basal_ganglia	0.09	75	-3.2432	-0.0296204	0.00118195
17	ENSG00000141314	RHBDL3	protein_coding	Nucleus_accumbens_basal_ganglia	0.321	101	3.24157	0.0120714	0.00118875
5	ENSG00000204963	PCDHA7	protein_coding	Nucleus_accumbens_basal_ganglia	0.043	85	3.24132	0.0218999	0.00118978
11	ENSG00000254872	LINC02688	lncRNA	Hippocampus	0.097	125	-3.24094	-0.0285184	0.00119134
15	ENSG00000180979	LRRC57	protein_coding	Pituitary	0.197	27	-3.23977	-0.0169992	0.00119628
12	ENSG00000139405	RITA1	protein_coding	Pituitary	0.138	83	-3.23845	-0.0288192	0.00120182
14	ENSG00000092036	HAUS4	protein_coding	Hypothalamus	0.296	18	3.23827	0.0120185	0.00120258
14	ENSG00000257285	AL132780.1	lncRNA	Hypothalamus	0.079	55	-3.23715	-0.0224978	0.0012073
19	ENSG00000065268	WDR18	protein_coding	Nucleus_accumbens_basal_ganglia	0.424	25	-3.23708	-0.0101298	0.00120759
18	ENSG00000152223	EPG5	protein_coding	Hypothalamus	0.099	35	-3.23656	-0.015862	0.00120981
2	ENSG00000272966	AC064836.2	lncRNA	Pituitary	0.065	16	3.23639	0.0414099	0.00121051
19	ENSG00000268601	AC115522.1	lncRNA	Caudate_basal_ganglia	0.062	47	-3.23568	-0.0234256	0.00121352
5	ENSG00000250120	PCDHA10	protein_coding	Amygdala	0.056	52	3.23506	0.0197951	0.00121619
17	ENSG00000161509	GRIN2C	protein_coding	Hypothalamus	0.031	27	-3.23385	-0.0266112	0.00122133
11	ENSG00000109919	MTCH2	protein_coding	Substantia_nigra	0.092	28	-3.23359	-0.0281694	0.00122246
4	ENSG00000169288	MRPL1	protein_coding	Brain_Cortex	0.021	16	-3.23307	-0.0762904	0.00122469
1	ENSG00000134644	PUM1	protein_coding	Amygdala	0.032	5	-3.23247	-0.481205	0.00122726
6	ENSG00000232629	HLA-DQB2	protein_coding	Brain_Cortex	0.515	45	-3.23236	-0.0301472	0.00122771
7	ENSG00000281332	LINC00997	lncRNA	Substantia_nigra	0.126	48	3.23154	0.0317634	0.00123123
22	ENSG00000161180	CCDC116	protein_coding	Caudate_basal_ganglia	0.076	60	3.23152	0.0264215	0.00123134
17	ENSG00000175662	TOM1L2	protein_coding	Hippocampus	0.131	38	3.23033	0.0223125	0.00123647
21	ENSG00000232692	AP001596.1	lncRNA	Caudate_basal_ganglia	0.09	9	3.22916	0.0924426	0.00124154
17	ENSG00000108375	RNF43	protein_coding	Amygdala	0.087	26	3.22903	0.092145	0.00124211
12	ENSG00000250091	DNAH10OS	lncRNA	Brain_Cortex	0.115	39	3.22577	0.0151779	0.00125635
17	ENSG00000167840	ZNF232	protein_coding	Caudate_basal_ganglia	0.212	88	-3.22493	-0.013558	0.00126005
19	ENSG00000104783	KCNN4	protein_coding	Amygdala	0.197	18	-3.21936	-0.0138609	0.00128476
7	ENSG00000273014	AC018645.3	lncRNA	Brain_Cortex	0.089	53	3.21707	0.0423434	0.00129506
5	ENSG00000204962	PCDHA8	protein_coding	Substantia_nigra	0.036	39	3.21436	0.0321177	0.00130737
15	ENSG00000273674	AC021752.1	lncRNA	Substantia_nigra	0.075	99	-3.21409	-0.0158913	0.00130858
7	ENSG00000281332	LINC00997	lncRNA	Nucleus_accumbens_basal_ganglia	0.071	48	3.20875	0.0305263	0.00133313
10	ENSG00000108091	CCDC6	protein_coding	Brain_Anterior_cingulate_cortex_BA24	0.08	93	3.20857	0.027554	0.00133395
1	ENSG00000116745	RPE65	protein_coding	Hypothalamus	0.039	8	3.20792	0.120609	0.001337
5	ENSG00000243056	EIF4EBP3	protein_coding	Pituitary	0.051	12	3.2062	0.0613821	0.001345
19	ENSG00000142233	NTN5	protein_coding	Substantia_nigra	0.056	146	3.20613	0.017252	0.00134535
4	ENSG00000185619	PCGF3	protein_coding	Hypothalamus	0.091	22	-3.2047	-0.0135849	0.00135202
7	ENSG00000001631	KRIT1	protein_coding	Brain_Cortex	0.082	10	3.20352	0.103572	0.00135759
5	ENSG00000204967	PCDHA4	protein_coding	Amygdala	0.054	31	3.20274	0.0244164	0.00136127
7	ENSG00000281332	LINC00997	lncRNA	Brain_Cortex	0.193	48	3.20192	0.0268071	0.00136515
18	ENSG00000152223	EPG5	protein_coding	Brain_Cortex	0.38	35	-3.20126	-0.0102585	0.00136827
16	ENSG00000140678	ITGAX	protein_coding	Caudate_basal_ganglia	0.021	8	3.2011	0.0829316	0.00136903
19	ENSG00000142252	GEMIN7	protein_coding	Brain_Anterior_cingulate_cortex_BA24	0.226	55	3.20106	0.0118165	0.00136922
17	ENSG00000175662	TOM1L2	protein_coding	Caudate_basal_ganglia	0.026	36	3.19681	0.0268349	0.00138958
19	ENSG00000268601	AC115522.1	lncRNA	Hippocampus	0.027	45	-3.1968	-0.0283356	0.0013896
14	ENSG00000168952	STXBP6	protein_coding	Nucleus_accumbens_basal_ganglia	0.084	40	3.19532	0.0298277	0.00139676
10	ENSG00000122367	LDB3	protein_coding	Nucleus_accumbens_basal_ganglia	0.229	58	-3.19511	-0.0143526	0.00139779
5	ENSG00000243056	EIF4EBP3	protein_coding	Hypothalamus	0.036	12	3.19506	0.078814	0.001398
5	ENSG00000170445	HARS	protein_coding	Nucleus_accumbens_basal_ganglia	0.093	11	-3.1944	-0.0411075	0.00140122
2	ENSG00000163596	ICA1L	protein_coding	Brain_Cortex	0.072	72	3.19246	0.0268619	0.00141067
3	ENSG00000174564	IL20RB	protein_coding	Substantia_nigra	0.054	16	3.19213	0.0595805	0.00141229
5	ENSG00000170445	HARS	protein_coding	Hypothalamus	0.057	11	-3.19192	-0.0452425	0.00141329
5	ENSG00000250120	PCDHA10	protein_coding	Brain_Anterior_cingulate_cortex_BA24	0.156	51	3.19015	0.0206161	0.00142198
5	ENSG00000250120	PCDHA10	protein_coding	Hypothalamus	0.078	52	3.19	0.0274832	0.00142271
18	ENSG00000152223	EPG5	protein_coding	Brain_Anterior_cingulate_cortex_BA24	0.116	35	-3.18943	-0.0151682	0.00142554
11	ENSG00000110768	GTF2H1	protein_coding	Brain_Anterior_cingulate_cortex_BA24	0.147	16	3.18769	0.0205494	0.00143412
5	ENSG00000170445	HARS	protein_coding	Caudate_basal_ganglia	0.032	11	-3.18714	-0.0557282	0.00143688
4	ENSG00000145241	CENPC	protein_coding	Pituitary	0.068	113	-3.18705	-0.0241593	0.00143731
3	ENSG00000114805	PLCH1	protein_coding	Caudate_basal_ganglia	0.046	72	3.1867	0.0459839	0.00143906
18	ENSG00000152223	EPG5	protein_coding	Amygdala	0.098	35	-3.18584	-0.0170095	0.00144332
12	ENSG00000213809	KLRK1	protein_coding	Caudate_basal_ganglia	0.084	25	-3.18547	-0.0414244	0.00144521
5	ENSG00000113073	SLC4A9	protein_coding	Pituitary	0.051	7	3.18449	0.090483	0.00145009
20	ENSG00000088854	C20orf194	protein_coding	Nucleus_accumbens_basal_ganglia	0.181	12	-3.18426	-0.0257314	0.00145126
4	ENSG00000169026	SLC49A3	protein_coding	Hippocampus	0.03	47	3.18363	0.0326008	0.00145441
19	ENSG00000065268	WDR18	protein_coding	Caudate_basal_ganglia	0.514	25	-3.18324	-0.00936641	0.00145639
11	ENSG00000172500	FIBP	protein_coding	Caudate_basal_ganglia	0.035	69	-3.18274	-0.0231207	0.00145888
17	ENSG00000171953	ATPAF2	protein_coding	Caudate_basal_ganglia	0.026	21	-3.18194	-0.0492704	0.00146294
12	ENSG00000172551	MUCL1	protein_coding	Putamen_basal_ganglia	0.035	9	3.1816	0.168487	0.00146465
18	ENSG00000152223	EPG5	protein_coding	Substantia_nigra	0.044	35	-3.18117	-0.019035	0.00146679
7	ENSG00000281332	LINC00997	lncRNA	Pituitary	0.077	48	3.18067	0.0497717	0.00146934
18	ENSG00000267287	AC068473.3	lncRNA	Amygdala	0.038	7	3.17988	0.0774136	0.00147338
20	ENSG00000132646	PCNA	protein_coding	Pituitary	0.03	9	-3.17964	-0.108977	0.00147459
7	ENSG00000273014	AC018645.3	lncRNA	Brain_Anterior_cingulate_cortex_BA24	0.091	53	3.17957	0.0462	0.00147493
7	ENSG00000001631	KRIT1	protein_coding	Brain_Anterior_cingulate_cortex_BA24	0.045	10	3.1783	0.0850936	0.0014814
5	ENSG00000113318	MSH3	protein_coding	Pituitary	0.224	43	3.17785	0.0123743	0.00148373
3	ENSG00000001617	SEMA3F	protein_coding	Brain_Cortex	0.059	9	-3.17714	-0.0640712	0.00148737
19	ENSG00000065268	WDR18	protein_coding	Substantia_nigra	0.542	25	-3.17712	-0.00904185	0.00148748
7	ENSG00000281332	LINC00997	lncRNA	Brain_Anterior_cingulate_cortex_BA24	0.116	48	3.17601	0.0281015	0.00149317
2	ENSG00000115762	PLEKHB2	protein_coding	Pituitary	0.083	11	3.17563	0.289547	0.00149512
3	ENSG00000163902	RPN1	protein_coding	Substantia_nigra	0.085	15	3.17419	0.030762	0.00150255
4	ENSG00000169026	SLC49A3	protein_coding	Caudate_basal_ganglia	0.072	45	3.17419	0.0257837	0.00150256
4	ENSG00000185619	PCGF3	protein_coding	Nucleus_accumbens_basal_ganglia	0.06	22	-3.17346	-0.0205916	0.00150631
19	ENSG00000142252	GEMIN7	protein_coding	Brain_Cortex	0.194	55	3.17186	0.0195011	0.00151465
6	ENSG00000066379	ZNRD1	protein_coding	Pituitary	0.143	75	-3.17093	-0.0263323	0.00151951
22	ENSG00000161180	CCDC116	protein_coding	Brain_Anterior_cingulate_cortex_BA24	0.12	59	3.17079	0.0246388	0.00152025
16	ENSG00000197943	PLCG2	protein_coding	Brain_Cortex	0.049	65	-3.17018	-0.0243718	0.00152345
5	ENSG00000170445	HARS	protein_coding	Hippocampus	0.034	11	-3.1677	-0.0496305	0.00153651
14	ENSG00000089916	GPATCH2L	protein_coding	Hippocampus	0.049	27	3.16715	1.05877	0.0015394
1	ENSG00000143412	ANXA9	protein_coding	Brain_Cortex	0.033	72	-3.16576	-0.0392362	0.00154678
9	ENSG00000196196	HRCT1	protein_coding	Hippocampus	0.139	57	-3.16282	-0.0321947	0.00156249
2	ENSG00000272966	AC064836.2	lncRNA	Brain_Cortex	0.033	16	3.16198	0.038098	0.00156703
19	ENSG00000104783	KCNN4	protein_coding	Hippocampus	0.242	18	-3.16082	-0.0143389	0.00157327
11	ENSG00000165917	RAPSN	protein_coding	Hippocampus	0.028	9	3.16076	0.116131	0.0015736
1	ENSG00000162755	KLHDC9	protein_coding	Hypothalamus	0.038	12	-3.15998	-0.0671536	0.00157782
11	ENSG00000110768	GTF2H1	protein_coding	Putamen_basal_ganglia	0.159	16	3.1586	0.0168793	0.00158527
14	ENSG00000092036	HAUS4	protein_coding	Hippocampus	0.313	18	3.15764	0.0110033	0.00159052
10	ENSG00000228065	LINC01515	lncRNA	Substantia_nigra	0.065	104	-3.15738	-0.0155883	0.00159193
14	ENSG00000092036	HAUS4	protein_coding	Substantia_nigra	0.352	18	3.15629	0.0107819	0.0015979
15	ENSG00000103811	CTSH	protein_coding	Caudate_basal_ganglia	0.186	48	3.15617	0.0147421	0.00159853
5	ENSG00000170445	HARS	protein_coding	Brain_Cortex	0.103	11	-3.15586	-0.0354785	0.00160026
7	ENSG00000273329	AC078846.1	lncRNA	Nucleus_accumbens_basal_ganglia	0.05	45	-3.1548	-0.0343326	0.00160606
3	ENSG00000170837	GPR27	protein_coding	Nucleus_accumbens_basal_ganglia	0.167	57	3.15461	0.0160038	0.00160713
15	ENSG00000273674	AC021752.1	lncRNA	Brain_Cortex	0.089	103	-3.1543	-0.0166254	0.00160883
2	ENSG00000163596	ICA1L	protein_coding	Brain_Anterior_cingulate_cortex_BA24	0.054	73	3.15218	0.0279329	0.00162057
5	ENSG00000131711	MAP1B	protein_coding	Hypothalamus	0.077	15	3.15196	0.0176871	0.0016218
11	ENSG00000110768	GTF2H1	protein_coding	Pituitary	0.094	16	3.15176	0.0238192	0.00162287
7	ENSG00000157954	WIPI2	protein_coding	Putamen_basal_ganglia	0.025	18	-3.15153	-0.239638	0.00162417
2	ENSG00000163171	CDC42EP3	protein_coding	Nucleus_accumbens_basal_ganglia	0.051	26	3.15153	0.16297	0.00162417
6	ENSG00000232629	HLA-DQB2	protein_coding	Caudate_basal_ganglia	0.49	45	-3.15147	-0.0254676	0.00162452
18	ENSG00000141447	OSBPL1A	protein_coding	Brain_Anterior_cingulate_cortex_BA24	0.082	23	3.15137	0.102208	0.00162509
17	ENSG00000153982	GDPD1	protein_coding	Brain_Cortex	0.035	11	-3.15102	-0.113676	0.00162703
12	ENSG00000139405	RITA1	protein_coding	Brain_Cortex	0.183	80	-3.15101	-0.0279936	0.00162708
14	ENSG00000184990	SIVA1	protein_coding	Brain_Cortex	0.171	63	3.15099	0.018859	0.00162717
6	ENSG00000204252	HLA-DOA	protein_coding	Nucleus_accumbens_basal_ganglia	0.032	31	-3.14992	-0.0729494	0.00163313
12	ENSG00000260329	AC007541.1	lncRNA	Substantia_nigra	0.107	46	-3.14928	-0.0236983	0.00163673
6	ENSG00000206344	HCG27	lncRNA	Putamen_basal_ganglia	0.331	113	-3.14499	-0.0109222	0.00166094
11	ENSG00000261340	LINC01616	lncRNA	Putamen_basal_ganglia	0.073	3	-3.14378	-0.475423	0.00166779
10	ENSG00000169826	CSGALNACT2	protein_coding	Hippocampus	0.357	17	-3.14349	-0.00902521	0.00166943
2	ENSG00000115221	ITGB6	protein_coding	Substantia_nigra	0.409	12	3.14312	0.0107996	0.00167156
17	ENSG00000136485	DCAF7	protein_coding	Putamen_basal_ganglia	0.028	52	3.1405	0.0317393	0.00168659
12	ENSG00000250091	DNAH10OS	lncRNA	Brain_Anterior_cingulate_cortex_BA24	0.12	40	3.14039	0.0136638	0.0016872
4	ENSG00000185619	PCGF3	protein_coding	Substantia_nigra	0.128	22	-3.14007	-0.0117375	0.00168905
12	ENSG00000183542	KLRC4	protein_coding	Brain_Anterior_cingulate_cortex_BA24	0.133	76	-3.13876	-0.0210954	0.00169663
10	ENSG00000169826	CSGALNACT2	protein_coding	Caudate_basal_ganglia	0.489	17	-3.13817	-0.00762179	0.00170004
19	ENSG00000267058	AC006213.2	lncRNA	Putamen_basal_ganglia	0.055	16	-3.13759	-0.0231179	0.00170345
18	ENSG00000267287	AC068473.3	lncRNA	Hypothalamus	0.032	7	3.13721	0.0664537	0.00170566
15	ENSG00000180979	LRRC57	protein_coding	Caudate_basal_ganglia	0.116	28	-3.13655	-0.0229827	0.00170946
17	ENSG00000171953	ATPAF2	protein_coding	Putamen_basal_ganglia	0.028	21	-3.13614	-0.0519726	0.0017119
17	ENSG00000141314	RHBDL3	protein_coding	Putamen_basal_ganglia	0.271	94	3.13581	0.0137138	0.00171379
11	ENSG00000261340	LINC01616	lncRNA	Brain_Cortex	0.041	3	-3.1358	-0.47931	0.00171386
19	ENSG00000262874	C19orf84	protein_coding	Hypothalamus	0.031	65	3.13539	0.0319864	0.00171625
19	ENSG00000142252	GEMIN7	protein_coding	Amygdala	0.117	55	3.13394	0.0119788	0.00172474
6	ENSG00000125337	KIF25	protein_coding	Nucleus_accumbens_basal_ganglia	0.208	53	3.13372	0.0190906	0.00172606
5	ENSG00000164574	GALNT10	protein_coding	Nucleus_accumbens_basal_ganglia	0.026	101	3.13274	0.0192368	0.00173184
12	ENSG00000205810	KLRC3	protein_coding	Nucleus_accumbens_basal_ganglia	0.078	57	-3.13216	-0.0307451	0.00173524
11	ENSG00000261340	LINC01616	lncRNA	Pituitary	0.055	3	-3.13141	-0.415013	0.00173967
11	ENSG00000261340	LINC01616	lncRNA	Caudate_basal_ganglia	0.099	3	-3.13094	-0.430297	0.00174249
10	ENSG00000169826	CSGALNACT2	protein_coding	Brain_Anterior_cingulate_cortex_BA24	0.46	17	-3.13039	-0.00919565	0.00174574
5	ENSG00000255408	PCDHA3	protein_coding	Pituitary	0.057	8	-3.12992	-0.0558247	0.00174853
11	ENSG00000175581	MRPL48	protein_coding	Nucleus_accumbens_basal_ganglia	0.063	51	3.12991	0.029041	0.00174861
5	ENSG00000204967	PCDHA4	protein_coding	Substantia_nigra	0.051	28	3.12889	0.0258135	0.00175468
10	ENSG00000133665	DYDC2	protein_coding	Pituitary	0.102	23	3.12604	0.0595354	0.00177176
22	ENSG00000100347	SAMM50	protein_coding	Hippocampus	0.084	89	3.12532	0.0337189	0.00177612
4	ENSG00000251432	LINC02615	lncRNA	Hippocampus	0.056	52	3.12319	0.0215275	0.00178902
17	ENSG00000171953	ATPAF2	protein_coding	Nucleus_accumbens_basal_ganglia	0.05	21	-3.123	-0.0440039	0.00179017
6	ENSG00000189298	ZKSCAN3	protein_coding	Hypothalamus	0.085	45	-3.1206	-0.0262986	0.00180483
5	ENSG00000131711	MAP1B	protein_coding	Nucleus_accumbens_basal_ganglia	0.223	15	3.1202	0.012998	0.00180727
5	ENSG00000131711	MAP1B	protein_coding	Pituitary	0.129	15	3.11769	0.0167682	0.00182273
6	ENSG00000179344	HLA-DQB1	protein_coding	Amygdala	0.588	44	3.11692	0.0244465	0.00182754
6	ENSG00000125337	KIF25	protein_coding	Caudate_basal_ganglia	0.111	53	3.11679	0.0216524	0.00182832
2	ENSG00000162989	KCNJ3	protein_coding	Hippocampus	0.129	33	-3.1165	-0.0389618	0.00183014
6	ENSG00000204386	NEU1	protein_coding	Caudate_basal_ganglia	0.024	19	-3.11596	-0.117867	0.00183345
12	ENSG00000205810	KLRC3	protein_coding	Substantia_nigra	0.054	46	-3.11529	-0.022523	0.00183767
19	ENSG00000065268	WDR18	protein_coding	Brain_Cortex	0.543	25	-3.11443	-0.00907339	0.00184298
11	ENSG00000154127	UBASH3B	protein_coding	Pituitary	0.051	52	3.11148	0.0393417	0.00186152
14	ENSG00000257285	AL132780.1	lncRNA	Brain_Cortex	0.261	55	-3.11137	-0.0139912	0.0018622
17	ENSG00000173838	2021-03-10	protein_coding	Nucleus_accumbens_basal_ganglia	0.054	49	-3.11049	-0.0365371	0.0018678
16	ENSG00000099381	SETD1A	protein_coding	Hippocampus	0.032	18	-3.11017	-0.0706232	0.00186981
11	ENSG00000110768	GTF2H1	protein_coding	Substantia_nigra	0.154	16	3.10777	0.0166982	0.00188502
5	ENSG00000221990	EXOC3-AS1	lncRNA	Substantia_nigra	0.158	50	3.10745	0.0135809	0.00188712
19	ENSG00000142233	NTN5	protein_coding	Pituitary	0.065	165	3.10712	0.0198444	0.00188922
10	ENSG00000122367	LDB3	protein_coding	Putamen_basal_ganglia	0.066	56	-3.10681	-0.0193144	0.0018912
11	ENSG00000030066	NUP160	protein_coding	Hippocampus	0.03	9	3.10652	0.423402	0.00189303
19	ENSG00000267058	AC006213.2	lncRNA	Hypothalamus	0.029	16	-3.10608	-0.0287125	0.00189582
2	ENSG00000272966	AC064836.2	lncRNA	Hypothalamus	0.038	16	3.10473	0.0501873	0.00190453
2	ENSG00000115221	ITGB6	protein_coding	Hypothalamus	0.353	12	3.10447	0.0109839	0.00190619
9	ENSG00000196196	HRCT1	protein_coding	Amygdala	0.095	61	-3.10446	-0.0289049	0.00190629
7	ENSG00000146826	MAP11	protein_coding	Nucleus_accumbens_basal_ganglia	0.023	4	-3.10156	-0.0972412	0.00192505
6	ENSG00000235109	ZSCAN31	protein_coding	Brain_Cortex	0.423	41	3.10117	0.0112546	0.00192758
12	ENSG00000205810	KLRC3	protein_coding	Brain_Cortex	0.131	52	-3.1004	-0.0247505	0.00193261
19	ENSG00000065268	WDR18	protein_coding	Amygdala	0.457	25	-3.10039	-0.0113035	0.00193269
14	ENSG00000198252	STYX	protein_coding	Substantia_nigra	0.143	52	3.10009	0.0177052	0.0019346
5	ENSG00000250120	PCDHA10	protein_coding	Hippocampus	0.065	51	3.09983	0.02086	0.00193634
6	ENSG00000206344	HCG27	lncRNA	Pituitary	0.418	113	-3.09947	-0.0101616	0.0019387
13	ENSG00000275202	AL161421.1	lncRNA	Hippocampus	0.182	16	3.09945	0.0150983	0.00193878
19	ENSG00000105656	ELL	protein_coding	Caudate_basal_ganglia	0.055	15	-3.09842	-0.131059	0.00194555
6	ENSG00000232629	HLA-DQB2	protein_coding	Brain_Anterior_cingulate_cortex_BA24	0.495	45	-3.09837	-0.0235168	0.0019459
22	ENSG00000161180	CCDC116	protein_coding	Substantia_nigra	0.097	61	3.09833	0.0197112	0.00194613
5	ENSG00000243056	EIF4EBP3	protein_coding	Amygdala	0.057	12	3.09782	0.0614321	0.00194948
22	ENSG00000161179	YDJC	protein_coding	Nucleus_accumbens_basal_ganglia	0.052	9	-3.09771	-0.104868	0.00195024
13	ENSG00000275202	AL161421.1	lncRNA	Brain_Anterior_cingulate_cortex_BA24	0.185	16	3.09715	0.0123631	0.00195388
3	ENSG00000170837	GPR27	protein_coding	Caudate_basal_ganglia	0.087	57	3.09652	0.0165585	0.00195804
5	ENSG00000131711	MAP1B	protein_coding	Amygdala	0.136	15	3.09395	0.0149472	0.00197508
7	ENSG00000001631	KRIT1	protein_coding	Pituitary	0.06	10	3.0937	0.0907491	0.0019768
7	ENSG00000064419	TNPO3	protein_coding	Brain_Anterior_cingulate_cortex_BA24	0.038	57	-3.0936	-0.0378162	0.00197744
15	ENSG00000180979	LRRC57	protein_coding	Putamen_basal_ganglia	0.023	26	-3.09332	-0.0377176	0.00197931
10	ENSG00000169826	CSGALNACT2	protein_coding	Brain_Cortex	0.522	17	-3.09319	-0.0070118	0.00198015
5	ENSG00000243056	EIF4EBP3	protein_coding	Putamen_basal_ganglia	0.038	12	3.09222	0.0698845	0.00198663
10	ENSG00000169826	CSGALNACT2	protein_coding	Putamen_basal_ganglia	0.479	16	-3.09147	-0.00789748	0.00199169
19	ENSG00000267058	AC006213.2	lncRNA	Brain_Anterior_cingulate_cortex_BA24	0.115	16	-3.09028	-0.0194083	0.00199971
14	ENSG00000168952	STXBP6	protein_coding	Hippocampus	0.062	40	3.08821	0.0325556	0.00201366
16	ENSG00000149922	TBX6	protein_coding	Nucleus_accumbens_basal_ganglia	0.188	15	-3.08695	-0.0162101	0.0020222
1	ENSG00000233030	AC243772.2	lncRNA	Brain_Anterior_cingulate_cortex_BA24	0.032	10	3.08595	0.818164	0.00202906
5	ENSG00000131711	MAP1B	protein_coding	Putamen_basal_ganglia	0.188	15	3.08572	0.0154936	0.00203063
7	ENSG00000106261	ZKSCAN1	protein_coding	Brain_Cortex	0.044	11	3.08409	0.0560715	0.00204177
6	ENSG00000066379	ZNRD1	protein_coding	Nucleus_accumbens_basal_ganglia	0.137	75	-3.08227	-0.0298745	0.00205427
14	ENSG00000257285	AL132780.1	lncRNA	Hippocampus	0.126	55	-3.08141	-0.0278437	0.0020602
5	ENSG00000131711	MAP1B	protein_coding	Caudate_basal_ganglia	0.189	15	3.0813	0.0162078	0.00206098
6	ENSG00000135535	CD164	protein_coding	Caudate_basal_ganglia	0.033	93	-3.08069	-0.0313998	0.00206523
17	ENSG00000266677	AC087164.1	lncRNA	Pituitary	0.041	15	-3.07993	-0.0895908	0.00207047
4	ENSG00000246090	AP002026.1	lncRNA	Brain_Cortex	0.093	112	3.07984	0.0189161	0.00207109
14	ENSG00000100461	RBM23	protein_coding	Substantia_nigra	0.133	60	-3.07893	-0.0179479	0.00207745
5	ENSG00000113318	MSH3	protein_coding	Nucleus_accumbens_basal_ganglia	0.19	43	3.07797	0.0155589	0.00208412
5	ENSG00000204967	PCDHA4	protein_coding	Hippocampus	0.033	31	3.07722	0.030482	0.00208942
5	ENSG00000170606	HSPA4	protein_coding	Hippocampus	0.035	110	3.07709	0.0263235	0.00209036
12	ENSG00000183542	KLRC4	protein_coding	Amygdala	0.136	86	-3.07695	-0.024962	0.00209129
4	ENSG00000185619	PCGF3	protein_coding	Amygdala	0.114	22	-3.07695	-0.0171726	0.00209131
17	ENSG00000161513	FDXR	protein_coding	Caudate_basal_ganglia	0.049	39	-3.07659	-0.0220068	0.00209385
19	ENSG00000065268	WDR18	protein_coding	Hypothalamus	0.45	25	-3.07615	-0.0102149	0.00209695
6	ENSG00000066379	ZNRD1	protein_coding	Brain_Cortex	0.091	75	-3.07609	-0.027517	0.00209738
7	ENSG00000273329	AC078846.1	lncRNA	Substantia_nigra	0.103	45	-3.07558	-0.0166584	0.00210095
16	ENSG00000260136	AC008915.2	lncRNA	Caudate_basal_ganglia	0.057	29	-3.07545	-0.0413901	0.00210183
19	ENSG00000262874	C19orf84	protein_coding	Hippocampus	0.132	66	3.07469	0.0291829	0.00210721
5	ENSG00000243056	EIF4EBP3	protein_coding	Brain_Anterior_cingulate_cortex_BA24	0.027	12	3.07432	0.0814456	0.00210986
6	ENSG00000112799	LY86	protein_coding	Putamen_basal_ganglia	0.029	40	3.07324	0.0320994	0.00211747
7	ENSG00000273329	AC078846.1	lncRNA	Hypothalamus	0.08	45	-3.0729	-0.0244035	0.00211991
16	ENSG00000260465	AC018557.1	lncRNA	Hippocampus	0.038	12	3.07269	0.08613	0.00212139
2	ENSG00000260163	AC012508.1	lncRNA	Putamen_basal_ganglia	0.045	18	-3.07236	-0.0330432	0.00212372
21	ENSG00000273492	AP000229.1	lncRNA	Caudate_basal_ganglia	0.522	14	-3.07194	-0.011871	0.00212672
15	ENSG00000180979	LRRC57	protein_coding	Hypothalamus	0.045	28	-3.07175	-0.0267661	0.00212806
15	ENSG00000166821	PEX11A	protein_coding	Substantia_nigra	0.09	8	-3.07103	-0.0463639	0.00213325
12	ENSG00000213809	KLRK1	protein_coding	Putamen_basal_ganglia	0.048	25	-3.07092	-0.0458615	0.00213399
10	ENSG00000169826	CSGALNACT2	protein_coding	Nucleus_accumbens_basal_ganglia	0.378	17	-3.06988	-0.0082041	0.00214147
12	ENSG00000250091	DNAH10OS	lncRNA	Pituitary	0.028	40	3.06909	0.0211518	0.00214714
7	ENSG00000255690	TRIL	protein_coding	Nucleus_accumbens_basal_ganglia	0.043	13	-3.06833	-0.0845168	0.00215261
21	ENSG00000273492	AP000229.1	lncRNA	Brain_Cortex	0.598	14	-3.06808	-0.0101991	0.0021544
11	ENSG00000110514	MADD	protein_coding	Amygdala	0.149	59	-3.0667	-0.0180001	0.00216434
16	ENSG00000280789	PAGR1	protein_coding	Caudate_basal_ganglia	0.045	21	3.06667	0.0726335	0.00216456
19	ENSG00000268621	IGFL2-AS1	lncRNA	Nucleus_accumbens_basal_ganglia	0.023	35	-3.06611	-0.114875	0.00216862
12	ENSG00000172551	MUCL1	protein_coding	Caudate_basal_ganglia	0.053	9	3.06498	0.185255	0.00217686
5	ENSG00000243056	EIF4EBP3	protein_coding	Caudate_basal_ganglia	0.066	12	3.06451	0.0665583	0.00218028
6	ENSG00000055211	GINM1	protein_coding	Brain_Anterior_cingulate_cortex_BA24	0.031	63	3.06297	0.0199679	0.00219149
6	ENSG00000131023	LATS1	protein_coding	Putamen_basal_ganglia	0.049	15	-3.06281	-0.0347684	0.0021927
6	ENSG00000235109	ZSCAN31	protein_coding	Hippocampus	0.314	41	3.0619	0.0129173	0.00219934
19	ENSG00000105538	RASIP1	protein_coding	Hypothalamus	0.111	52	3.06183	0.0215824	0.0021999
11	ENSG00000196666	FAM180B	protein_coding	Hypothalamus	0.048	15	-3.06031	-0.0713021	0.00221112
20	ENSG00000158480	SPATA2	protein_coding	Pituitary	0.04	51	3.05857	0.0338484	0.00222395
8	ENSG00000182197	EXT1	protein_coding	Nucleus_accumbens_basal_ganglia	0.022	13	-3.05825	-0.0836052	0.00222632
16	ENSG00000149922	TBX6	protein_coding	Hippocampus	0.195	14	-3.05802	-0.0161175	0.00222807
19	ENSG00000130402	ACTN4	protein_coding	Brain_Cortex	0.041	7	-3.05758	-0.0324699	0.00223132
14	ENSG00000257285	AL132780.1	lncRNA	Nucleus_accumbens_basal_ganglia	0.115	55	-3.05736	-0.0211798	0.00223298
19	ENSG00000176920	FUT2	protein_coding	Pituitary	0.124	14	-3.05716	-0.0300222	0.00223448
7	ENSG00000273014	AC018645.3	lncRNA	Nucleus_accumbens_basal_ganglia	0.066	53	3.0566	0.0340578	0.0022386
2	ENSG00000152128	TMEM163	protein_coding	Pituitary	0.239	62	-3.05611	-0.0151277	0.0022423
11	ENSG00000149231	CCDC82	protein_coding	Hippocampus	0.56	7	-3.0556	-0.00710922	0.00224612
15	ENSG00000103642	LACTB	protein_coding	Pituitary	0.026	18	3.05453	0.0674178	0.0022541
11	ENSG00000149231	CCDC82	protein_coding	Amygdala	0.423	7	-3.05415	-0.0081306	0.002257
1	ENSG00000225880	LINC00115	lncRNA	Substantia_nigra	0.212	10	3.05389	0.266618	0.00225893
19	ENSG00000062370	ZNF112	protein_coding	Hypothalamus	0.059	57	3.0538	0.0437898	0.00225963
17	ENSG00000129204	USP6	protein_coding	Putamen_basal_ganglia	0.103	96	-3.05367	-0.0177397	0.00226059
10	ENSG00000181274	FRAT2	protein_coding	Caudate_basal_ganglia	0.022	16	-3.05327	-0.0531779	0.00226364
11	ENSG00000149231	CCDC82	protein_coding	Brain_Anterior_cingulate_cortex_BA24	0.47	7	-3.05273	-0.00764471	0.00226773
12	ENSG00000205810	KLRC3	protein_coding	Putamen_basal_ganglia	0.063	57	-3.05219	-0.0300727	0.00227177
17	ENSG00000087191	PSMC5	protein_coding	Substantia_nigra	0.128	92	3.05083	0.016016	0.00228207
11	ENSG00000149231	CCDC82	protein_coding	Substantia_nigra	0.382	7	-3.04975	-0.00862011	0.0022903
11	ENSG00000110768	GTF2H1	protein_coding	Hippocampus	0.191	15	3.04963	0.0181503	0.00229122
17	ENSG00000161513	FDXR	protein_coding	Brain_Anterior_cingulate_cortex_BA24	0.157	38	-3.04952	-0.0149128	0.00229209
5	ENSG00000204962	PCDHA8	protein_coding	Nucleus_accumbens_basal_ganglia	0.052	39	3.04862	0.0345014	0.00229892
6	ENSG00000196260	SFTA2	protein_coding	Amygdala	0.045	77	-3.04839	-0.0241216	0.0023007
4	ENSG00000145365	TIFA	protein_coding	Nucleus_accumbens_basal_ganglia	0.072	79	-3.04833	-0.0174112	0.00230115
11	ENSG00000149231	CCDC82	protein_coding	Brain_Cortex	0.481	7	-3.04801	-0.00763578	0.00230363
21	ENSG00000273492	AP000229.1	lncRNA	Putamen_basal_ganglia	0.445	14	-3.04765	-0.0114294	0.00230636
16	ENSG00000129925	TMEM8A	protein_coding	Brain_Cortex	0.029	33	3.04728	0.0275131	0.0023092
11	ENSG00000149231	CCDC82	protein_coding	Putamen_basal_ganglia	0.531	7	-3.047	-0.00748763	0.00231134
19	ENSG00000161640	SIGLEC11	protein_coding	Hypothalamus	0.104	16	3.04689	0.0373779	0.00231221
1	ENSG00000159423	ALDH4A1	protein_coding	Caudate_basal_ganglia	0.046	104	3.04662	0.0280365	0.00231432
19	ENSG00000183760	ACP7	protein_coding	Brain_Cortex	0.054	56	-3.0461	-0.029444	0.00231829
19	ENSG00000064687	ABCA7	protein_coding	Nucleus_accumbens_basal_ganglia	0.122	48	3.04573	0.0186811	0.00232116
7	ENSG00000281332	LINC00997	lncRNA	Hypothalamus	0.058	48	3.04474	0.0315031	0.00232885
6	ENSG00000189298	ZKSCAN3	protein_coding	Brain_Cortex	0.128	45	-3.04456	-0.0233224	0.00233023
11	ENSG00000149231	CCDC82	protein_coding	Hypothalamus	0.457	7	-3.04414	-0.00793252	0.00233344
6	ENSG00000235109	ZSCAN31	protein_coding	Pituitary	0.098	41	3.04322	0.0183525	0.00234062
11	ENSG00000149231	CCDC82	protein_coding	Nucleus_accumbens_basal_ganglia	0.516	7	-3.04233	-0.00725982	0.00234757
6	ENSG00000124701	APOBEC2	protein_coding	Amygdala	0.065	1	3.04222	0.127739	0.00234841
6	ENSG00000124701	APOBEC2	protein_coding	Caudate_basal_ganglia	0.029	1	3.04222	0.186648	0.00234841
16	ENSG00000198373	WWP2	protein_coding	Brain_Cortex	0.084	54	-3.04209	-0.0333361	0.0023494
13	ENSG00000275202	AL161421.1	lncRNA	Brain_Cortex	0.22	16	3.04082	0.0119072	0.00235938
7	ENSG00000105877	DNAH11	protein_coding	Caudate_basal_ganglia	0.085	47	3.0402	0.0191638	0.00236424
11	ENSG00000261340	LINC01616	lncRNA	Brain_Anterior_cingulate_cortex_BA24	0.031	3	-3.03962	-0.46383	0.00236877
4	ENSG00000145365	TIFA	protein_coding	Putamen_basal_ganglia	0.113	78	-3.03949	-0.0141588	0.00236981
6	ENSG00000131023	LATS1	protein_coding	Substantia_nigra	0.136	15	-3.03931	-0.0237631	0.00237122
19	ENSG00000142252	GEMIN7	protein_coding	Pituitary	0.146	55	3.03923	0.0189673	0.00237186
11	ENSG00000149231	CCDC82	protein_coding	Caudate_basal_ganglia	0.597	7	-3.03894	-0.00696743	0.00237415
11	ENSG00000149231	CCDC82	protein_coding	Pituitary	0.599	7	-3.03844	-0.00729606	0.00237804
19	ENSG00000283632	EXOC3L2	protein_coding	Nucleus_accumbens_basal_ganglia	0.025	5	3.03829	0.200795	0.00237926
5	ENSG00000204962	PCDHA8	protein_coding	Brain_Cortex	0.059	38	3.03812	0.0224958	0.00238062
11	ENSG00000172247	C1QTNF4	protein_coding	Amygdala	0.048	31	3.03548	0.0380992	0.00240156
14	ENSG00000131966	ACTR10	protein_coding	Nucleus_accumbens_basal_ganglia	0.028	131	-3.03545	-0.0198341	0.00240179
6	ENSG00000206344	HCG27	lncRNA	Caudate_basal_ganglia	0.399	113	-3.03437	-0.0108535	0.00241041
22	ENSG00000273243	Z82243.1	lncRNA	Caudate_basal_ganglia	0.04	4	-3.03402	-0.0646201	0.00241316
17	ENSG00000267222	AC107993.1	lncRNA	Amygdala	0.064	8	3.03252	0.107235	0.00242522
20	ENSG00000088854	C20orf194	protein_coding	Hypothalamus	0.037	12	-3.0321	-0.0328494	0.00242859
1	ENSG00000132781	MUTYH	protein_coding	Pituitary	0.038	7	3.03202	0.0488101	0.00242923
6	ENSG00000235109	ZSCAN31	protein_coding	Putamen_basal_ganglia	0.373	41	3.03109	0.0129007	0.00243676
16	ENSG00000129925	TMEM8A	protein_coding	Amygdala	0.077	33	3.03086	0.0446619	0.00243856
15	ENSG00000273674	AC021752.1	lncRNA	Brain_Anterior_cingulate_cortex_BA24	0.192	98	-3.03084	-0.0160259	0.00243874
14	ENSG00000168952	STXBP6	protein_coding	Brain_Anterior_cingulate_cortex_BA24	0.144	40	3.0305	0.022994	0.00244151
16	ENSG00000263105	AC009171.2	lncRNA	Pituitary	0.083	13	3.03044	0.0222093	0.00244195
17	ENSG00000161513	FDXR	protein_coding	Pituitary	0.039	35	-3.03002	-0.0262415	0.00244539
13	ENSG00000275202	AL161421.1	lncRNA	Amygdala	0.23	16	3.02838	0.0107022	0.00245871
6	ENSG00000131023	LATS1	protein_coding	Nucleus_accumbens_basal_ganglia	0.063	15	-3.02827	-0.0338855	0.00245962
1	ENSG00000226251	LINC02608	lncRNA	Hypothalamus	0.142	11	-3.02826	-0.0174774	0.00245964
15	ENSG00000140497	SCAMP2	protein_coding	Hypothalamus	0.036	51	3.02778	0.0322696	0.00246354
13	ENSG00000126231	PROZ	protein_coding	Hippocampus	0.142	20	3.02697	0.0401006	0.00247019
15	ENSG00000166823	MESP1	protein_coding	Putamen_basal_ganglia	0.05	16	3.02672	0.0466443	0.00247219
12	ENSG00000250091	DNAH10OS	lncRNA	Nucleus_accumbens_basal_ganglia	0.083	40	3.02493	0.0171356	0.00248693
7	ENSG00000273014	AC018645.3	lncRNA	Amygdala	0.056	53	3.02359	0.0327635	0.00249796
17	ENSG00000108666	C17orf75	protein_coding	Caudate_basal_ganglia	0.057	9	3.02357	0.0611251	0.00249812
12	ENSG00000250091	DNAH10OS	lncRNA	Caudate_basal_ganglia	0.092	39	3.0235	0.0160669	0.00249866
14	ENSG00000168952	STXBP6	protein_coding	Putamen_basal_ganglia	0.111	40	3.02274	0.0232245	0.00250496
17	ENSG00000161653	NAGS	protein_coding	Hippocampus	0.025	58	3.02195	0.0293903	0.00251156
16	ENSG00000149922	TBX6	protein_coding	Putamen_basal_ganglia	0.172	15	-3.02057	-0.0141756	0.00252302
17	ENSG00000267222	AC107993.1	lncRNA	Nucleus_accumbens_basal_ganglia	0.031	8	3.01999	0.111493	0.00252779
15	ENSG00000129009	ISLR	protein_coding	Substantia_nigra	0.056	17	3.0195	0.0470196	0.00253189
6	ENSG00000131023	LATS1	protein_coding	Brain_Cortex	0.119	15	-3.01908	-0.0317152	0.00253546
11	ENSG00000110768	GTF2H1	protein_coding	Brain_Cortex	0.328	16	3.01893	0.0127111	0.00253665
11	ENSG00000196666	FAM180B	protein_coding	Putamen_basal_ganglia	0.083	15	-3.01781	-0.0586341	0.00254605
6	ENSG00000185250	PPIL6	protein_coding	Hippocampus	0.062	62	3.01732	0.0390808	0.0025502
9	ENSG00000196196	HRCT1	protein_coding	Brain_Anterior_cingulate_cortex_BA24	0.129	54	-3.01677	-0.0252523	0.00255484
22	ENSG00000273342	AP000553.3	lncRNA	Pituitary	0.027	10	3.01637	0.0923815	0.00255822
12	ENSG00000205810	KLRC3	protein_coding	Hippocampus	0.05	55	-3.01582	-0.0273227	0.00256289
11	ENSG00000175581	MRPL48	protein_coding	Brain_Cortex	0.201	51	3.0156	0.0165383	0.00256471
7	ENSG00000146830	GIGYF1	protein_coding	Putamen_basal_ganglia	0.276	124	-3.01547	-0.013445	0.00256583
2	ENSG00000171303	KCNK3	protein_coding	Hippocampus	0.033	20	-3.01521	-0.0561636	0.00256799
6	ENSG00000118689	FOXO3	protein_coding	Caudate_basal_ganglia	0.043	10	-3.01494	-0.148444	0.0025703
12	ENSG00000250091	DNAH10OS	lncRNA	Hypothalamus	0.133	37	3.0148	0.011861	0.00257145
14	ENSG00000142208	AKT1	protein_coding	Pituitary	0.178	24	3.01429	0.0196215	0.00257585
15	ENSG00000259291	ZNF710-AS1	lncRNA	Nucleus_accumbens_basal_ganglia	0.047	6	3.01341	0.106097	0.00258329
20	ENSG00000088854	C20orf194	protein_coding	Brain_Cortex	0.136	12	-3.01332	-0.0227358	0.00258404
11	ENSG00000172500	FIBP	protein_coding	Substantia_nigra	0.098	64	-3.01293	-0.0142403	0.00258741
14	ENSG00000100485	SOS2	protein_coding	Hippocampus	0.076	68	-3.01284	-0.1053	0.00258816
6	ENSG00000131023	LATS1	protein_coding	Hypothalamus	0.023	15	-3.01266	-0.0404479	0.00258966
7	ENSG00000105877	DNAH11	protein_coding	Nucleus_accumbens_basal_ganglia	0.055	49	3.0126	0.0214363	0.00259022
11	ENSG00000110768	GTF2H1	protein_coding	Nucleus_accumbens_basal_ganglia	0.267	16	3.01239	0.0136791	0.00259198
17	ENSG00000266677	AC087164.1	lncRNA	Brain_Cortex	0.044	14	3.01191	0.113491	0.00259608
17	ENSG00000141699	RETREG3	protein_coding	Brain_Cortex	0.025	22	-3.01147	-0.122995	0.00259989
5	ENSG00000221990	EXOC3-AS1	lncRNA	Pituitary	0.16	51	3.00958	0.0145973	0.00261609
5	ENSG00000204963	PCDHA7	protein_coding	Pituitary	0.026	92	3.00908	0.021902	0.00262036
16	ENSG00000223496	EXOSC6	protein_coding	Amygdala	0.528	18	3.0089	0.00723756	0.00262194
19	ENSG00000269481	AC010319.4	lncRNA	Brain_Anterior_cingulate_cortex_BA24	0.04	20	3.00843	0.198161	0.00262599
1	ENSG00000226251	LINC02608	lncRNA	Brain_Anterior_cingulate_cortex_BA24	0.315	11	-3.00835	-0.0111578	0.00262674
15	ENSG00000273674	AC021752.1	lncRNA	Caudate_basal_ganglia	0.207	102	-3.00834	-0.0147709	0.00262682
6	ENSG00000204386	NEU1	protein_coding	Brain_Cortex	0.023	18	-3.00766	-0.0920411	0.00263263
5	ENSG00000131711	MAP1B	protein_coding	Brain_Cortex	0.266	15	3.00749	0.0121652	0.00263415
5	ENSG00000204962	PCDHA8	protein_coding	Putamen_basal_ganglia	0.051	40	3.00679	0.0257759	0.00264026
6	ENSG00000260273	AL359711.2	lncRNA	Hypothalamus	0.066	54	3.00642	0.0450853	0.00264347
10	ENSG00000165678	GHITM	protein_coding	Caudate_basal_ganglia	0.027	52	3.00629	0.0296862	0.00264456
13	ENSG00000275202	AL161421.1	lncRNA	Pituitary	0.094	15	3.0061	0.019473	0.00264625
22	ENSG00000161180	CCDC116	protein_coding	Hippocampus	0.125	59	3.00528	0.021039	0.0026534
13	ENSG00000275202	AL161421.1	lncRNA	Hypothalamus	0.094	16	3.00365	0.0154839	0.00266766
6	ENSG00000131023	LATS1	protein_coding	Pituitary	0.158	15	-3.00364	-0.0327826	0.00266772
17	ENSG00000161513	FDXR	protein_coding	Nucleus_accumbens_basal_ganglia	0.082	37	-3.00323	-0.0227023	0.00267133
17	ENSG00000168610	STAT3	protein_coding	Nucleus_accumbens_basal_ganglia	0.02	8	3.00265	0.301905	0.00267642
19	ENSG00000179134	SAMD4B	protein_coding	Pituitary	0.021	4	3.00263	0.144624	0.00267662
16	ENSG00000149932	TMEM219	protein_coding	Brain_Cortex	0.027	9	3.0015	0.0677358	0.00268651
8	ENSG00000204839	MROH6	protein_coding	Pituitary	0.281	52	-3.00095	-0.0167942	0.00269135
21	ENSG00000273492	AP000229.1	lncRNA	Pituitary	0.127	14	-3.00093	-0.0161852	0.00269157
17	ENSG00000267222	AC107993.1	lncRNA	Hypothalamus	0.058	8	3.00047	0.102159	0.00269564
6	ENSG00000055211	GINM1	protein_coding	Nucleus_accumbens_basal_ganglia	0.067	70	2.99976	0.0170319	0.00270192
4	ENSG00000185619	PCGF3	protein_coding	Putamen_basal_ganglia	0.112	22	-2.99812	-0.0164223	0.00271654
15	ENSG00000273674	AC021752.1	lncRNA	Nucleus_accumbens_basal_ganglia	0.186	101	-2.99803	-0.0146905	0.00271731
5	ENSG00000261360	AC010491.1	lncRNA	Caudate_basal_ganglia	0.042	4	2.99739	0.27248	0.00272304
5	ENSG00000082213	C5orf22	protein_coding	Pituitary	0.028	14	2.9971	0.0287729	0.00272562
16	ENSG00000157368	IL34	protein_coding	Putamen_basal_ganglia	0.041	48	-2.99708	-0.0463047	0.00272582
10	ENSG00000230417	LINC00595	lncRNA	Pituitary	0.1	4	2.99702	0.0287445	0.00272629
11	ENSG00000110768	GTF2H1	protein_coding	Caudate_basal_ganglia	0.324	16	2.99678	0.014962	0.00272849
16	ENSG00000261777	AC012184.3	lncRNA	Brain_Cortex	0.023	29	-2.99631	-0.0532542	0.0027327
19	ENSG00000213889	PPM1N	protein_coding	Hypothalamus	0.078	22	2.99621	0.0253005	0.00273363
16	ENSG00000260625	AC026471.2	lncRNA	Nucleus_accumbens_basal_ganglia	0.022	30	2.99579	0.276749	0.00273737
1	ENSG00000226251	LINC02608	lncRNA	Pituitary	0.214	11	-2.99456	-0.0157598	0.0027484
17	ENSG00000141526	SLC16A3	protein_coding	Pituitary	0.052	35	-2.99401	-0.0305122	0.0027534
1	ENSG00000226251	LINC02608	lncRNA	Caudate_basal_ganglia	0.401	11	-2.99284	-0.0132101	0.00276392
19	ENSG00000176920	FUT2	protein_coding	Nucleus_accumbens_basal_ganglia	0.152	14	2.99253	0.0341514	0.00276677
19	ENSG00000125741	OPA3	protein_coding	Brain_Cortex	0.077	72	-2.99141	-0.0212392	0.00277692
7	ENSG00000105877	DNAH11	protein_coding	Putamen_basal_ganglia	0.155	45	2.9914	0.0125579	0.00277704
5	ENSG00000146094	DOK3	protein_coding	Pituitary	0.033	42	2.99126	0.0911328	0.00277828
6	ENSG00000131023	LATS1	protein_coding	Caudate_basal_ganglia	0.069	15	-2.9911	-0.043302	0.00277978
15	ENSG00000103811	CTSH	protein_coding	Hippocampus	0.105	48	2.98883	0.0151424	0.00280047
22	ENSG00000273342	AP000553.3	lncRNA	Brain_Cortex	0.072	10	2.98855	0.0629049	0.00280304
5	ENSG00000164574	GALNT10	protein_coding	Putamen_basal_ganglia	0.055	97	2.98811	0.0272893	0.00280707
11	ENSG00000110768	GTF2H1	protein_coding	Hypothalamus	0.223	16	2.9879	0.0171169	0.00280904
15	ENSG00000166821	PEX11A	protein_coding	Brain_Cortex	0.036	7	-2.98742	-0.114316	0.00281339
10	ENSG00000122359	ANXA11	protein_coding	Putamen_basal_ganglia	0.174	71	2.98537	0.020796	0.00283234
5	ENSG00000204969	PCDHA2	protein_coding	Brain_Cortex	0.042	6	2.98519	0.0650601	0.00283401
6	ENSG00000179344	HLA-DQB1	protein_coding	Putamen_basal_ganglia	0.571	44	2.98476	0.0231506	0.00283798
16	ENSG00000223496	EXOSC6	protein_coding	Hypothalamus	0.493	18	2.98441	0.0071427	0.00284123
1	ENSG00000226251	LINC02608	lncRNA	Substantia_nigra	0.327	11	-2.98399	-0.0101602	0.00284518
2	ENSG00000138029	HADHB	protein_coding	Amygdala	0.121	88	-2.9831	-0.0196266	0.00285342
20	ENSG00000088854	C20orf194	protein_coding	Putamen_basal_ganglia	0.15	12	-2.98296	-0.0200027	0.00285478
12	ENSG00000205810	KLRC3	protein_coding	Caudate_basal_ganglia	0.106	55	-2.98172	-0.0243733	0.00286636
20	ENSG00000276768	AL121890.2	lncRNA	Brain_Anterior_cingulate_cortex_BA24	0.029	4	2.98095	0.171841	0.00287359
12	ENSG00000139405	RITA1	protein_coding	Amygdala	0.102	78	-2.98066	-0.025802	0.00287626
12	ENSG00000183542	KLRC4	protein_coding	Substantia_nigra	0.19	90	-2.98056	-0.0212183	0.00287721
17	ENSG00000087191	PSMC5	protein_coding	Brain_Anterior_cingulate_cortex_BA24	0.147	92	2.97997	0.0130147	0.00288275
20	ENSG00000088854	C20orf194	protein_coding	Caudate_basal_ganglia	0.063	12	-2.97993	-0.0327201	0.00288317
1	ENSG00000226251	LINC02608	lncRNA	Nucleus_accumbens_basal_ganglia	0.452	11	-2.97935	-0.0101727	0.00288863
1	ENSG00000226251	LINC02608	lncRNA	Amygdala	0.352	11	-2.97928	-0.0106138	0.00288926
19	ENSG00000065268	WDR18	protein_coding	Brain_Anterior_cingulate_cortex_BA24	0.418	25	-2.97907	-0.00985144	0.00289122
6	ENSG00000055211	GINM1	protein_coding	Hippocampus	0.08	66	2.97794	0.0174084	0.00290194
19	ENSG00000124459	ZNF45	protein_coding	Putamen_basal_ganglia	0.136	108	-2.97761	-0.0188201	0.00290507
10	ENSG00000166224	SGPL1	protein_coding	Hypothalamus	0.023	13	2.97744	0.0866678	0.00290665
1	ENSG00000159363	ATP13A2	protein_coding	Brain_Cortex	0.041	3	-2.97704	-0.0900951	0.00291043
16	ENSG00000223496	EXOSC6	protein_coding	Brain_Cortex	0.544	18	2.97613	0.00772156	0.00291908
15	ENSG00000178741	COX5A	protein_coding	Nucleus_accumbens_basal_ganglia	0.02	6	-2.97567	-0.605247	0.0029235
5	ENSG00000250120	PCDHA10	protein_coding	Nucleus_accumbens_basal_ganglia	0.239	52	2.97482	0.0135434	0.00293163
16	ENSG00000223496	EXOSC6	protein_coding	Brain_Anterior_cingulate_cortex_BA24	0.468	18	2.97373	0.00754103	0.00294204
17	ENSG00000171953	ATPAF2	protein_coding	Substantia_nigra	0.13	21	-2.97371	-0.0295089	0.0029422
3	ENSG00000170837	GPR27	protein_coding	Pituitary	0.067	57	2.97364	0.0213377	0.00294292
19	ENSG00000262874	C19orf84	protein_coding	Brain_Anterior_cingulate_cortex_BA24	0.085	63	2.97304	0.0254422	0.00294869
6	ENSG00000189298	ZKSCAN3	protein_coding	Putamen_basal_ganglia	0.054	45	-2.97245	-0.0232582	0.00295435
7	ENSG00000136205	TNS3	protein_coding	Brain_Cortex	0.057	18	-2.97214	-0.0352007	0.00295733
17	ENSG00000267222	AC107993.1	lncRNA	Caudate_basal_ganglia	0.053	8	2.972	0.0858323	0.00295865
1	ENSG00000159363	ATP13A2	protein_coding	Nucleus_accumbens_basal_ganglia	0.02	3	-2.97148	-0.098596	0.00296371
14	ENSG00000168952	STXBP6	protein_coding	Hypothalamus	0.043	39	2.97084	0.0331398	0.00296983
16	ENSG00000223496	EXOSC6	protein_coding	Caudate_basal_ganglia	0.504	18	2.97055	0.0071079	0.00297265
15	ENSG00000166823	MESP1	protein_coding	Nucleus_accumbens_basal_ganglia	0.03	16	2.96996	0.0547907	0.00297839
3	ENSG00000170837	GPR27	protein_coding	Substantia_nigra	0.109	57	2.96993	0.0133916	0.00297866
5	ENSG00000204969	PCDHA2	protein_coding	Pituitary	0.169	6	-2.96987	-0.0357846	0.00297929
19	ENSG00000267058	AC006213.2	lncRNA	Caudate_basal_ganglia	0.04	16	-2.96797	-0.0302405	0.0029977
11	ENSG00000196666	FAM180B	protein_coding	Caudate_basal_ganglia	0.083	15	-2.96739	-0.060468	0.00300338
6	ENSG00000234127	TRIM26	protein_coding	Hypothalamus	0.075	110	-2.96713	-0.0271848	0.0030059
19	ENSG00000130270	ATP8B3	protein_coding	Caudate_basal_ganglia	0.149	46	2.96662	0.0155932	0.00301095
16	ENSG00000260136	AC008915.2	lncRNA	Hippocampus	0.055	29	-2.96633	-0.0405403	0.00301378
13	ENSG00000275202	AL161421.1	lncRNA	Caudate_basal_ganglia	0.105	16	2.96526	0.0148908	0.00302425
17	ENSG00000182481	KPNA2	protein_coding	Brain_Anterior_cingulate_cortex_BA24	0.046	13	2.9651	0.0521542	0.00302588
11	ENSG00000110768	GTF2H1	protein_coding	Amygdala	0.192	16	2.96469	0.018488	0.00302991
6	ENSG00000235109	ZSCAN31	protein_coding	Caudate_basal_ganglia	0.278	41	2.96307	0.0139798	0.00304587
16	ENSG00000090861	AARS	protein_coding	Brain_Cortex	0.076	45	-2.96255	-0.0212791	0.00305102
7	ENSG00000273329	AC078846.1	lncRNA	Brain_Anterior_cingulate_cortex_BA24	0.059	45	-2.96231	-0.0187893	0.00305342
16	ENSG00000223496	EXOSC6	protein_coding	Nucleus_accumbens_basal_ganglia	0.464	18	2.9621	0.00790077	0.0030555
1	ENSG00000134198	TSPAN2	protein_coding	Nucleus_accumbens_basal_ganglia	0.02	22	2.96178	0.0494094	0.00305867
12	ENSG00000213809	KLRK1	protein_coding	Nucleus_accumbens_basal_ganglia	0.086	25	-2.96167	-0.0440554	0.00305973
5	ENSG00000221990	EXOC3-AS1	lncRNA	Caudate_basal_ganglia	0.165	53	2.96147	0.0142954	0.0030617
19	ENSG00000167608	TMC4	protein_coding	Substantia_nigra	0.289	24	2.96061	0.00987826	0.00307032
5	ENSG00000145832	SLC25A48	protein_coding	Brain_Anterior_cingulate_cortex_BA24	0.066	19	-2.95995	-0.0277487	0.00307689
6	ENSG00000189298	ZKSCAN3	protein_coding	Pituitary	0.067	45	-2.95989	-0.0231096	0.0030775
1	ENSG00000226251	LINC02608	lncRNA	Putamen_basal_ganglia	0.47	11	-2.95927	-0.0117396	0.00308368
12	ENSG00000167535	CACNB3	protein_coding	Hippocampus	0.08	60	-2.95908	-0.11418	0.00308555
17	ENSG00000182481	KPNA2	protein_coding	Pituitary	0.018	13	2.95854	0.06492	0.00309095
1	ENSG00000143748	NVL	protein_coding	Pituitary	0.059	3	-2.95785	-0.0938113	0.00309788
4	ENSG00000185619	PCGF3	protein_coding	Pituitary	0.218	22	-2.95683	-0.0136672	0.00310823
22	ENSG00000161179	YDJC	protein_coding	Hypothalamus	0.064	9	-2.95643	-0.0763387	0.00311219
17	ENSG00000132481	TRIM47	protein_coding	Caudate_basal_ganglia	0.064	32	-2.95525	-0.0326419	0.00312418
21	ENSG00000273492	AP000229.1	lncRNA	Hippocampus	0.455	14	-2.95472	-0.0102503	0.00312955
12	ENSG00000250091	DNAH10OS	lncRNA	Putamen_basal_ganglia	0.032	38	2.95448	0.0188911	0.00313198
16	ENSG00000223496	EXOSC6	protein_coding	Hippocampus	0.585	18	2.95411	0.00678232	0.00313571
2	ENSG00000135919	SERPINE2	protein_coding	Brain_Cortex	0.02	17	-2.95363	-0.091407	0.00314063
19	ENSG00000176920	FUT2	protein_coding	Putamen_basal_ganglia	0.175	14	2.95319	0.036311	0.0031451
6	ENSG00000112339	HBS1L	protein_coding	Pituitary	0.12	21	2.95276	0.0181401	0.00314951
2	ENSG00000152128	TMEM163	protein_coding	Amygdala	0.054	62	-2.95219	-0.0209529	0.0031553
6	ENSG00000112339	HBS1L	protein_coding	Brain_Anterior_cingulate_cortex_BA24	0.194	21	2.95204	0.0136081	0.00315681
22	ENSG00000161179	YDJC	protein_coding	Hippocampus	0.155	9	-2.95154	-0.069586	0.00316197
10	ENSG00000122375	OPN4	protein_coding	Pituitary	0.072	19	-2.95136	-0.0171804	0.00316378
5	ENSG00000204969	PCDHA2	protein_coding	Brain_Anterior_cingulate_cortex_BA24	0.083	6	2.951	0.0852198	0.00316745
20	ENSG00000158296	SLC13A3	protein_coding	Substantia_nigra	0.038	15	-2.94969	-0.0267933	0.00318088
6	ENSG00000231852	CYP21A2	protein_coding	Amygdala	0.127	186	-2.9496	-0.0233206	0.0031819
16	ENSG00000223496	EXOSC6	protein_coding	Substantia_nigra	0.424	18	2.94913	0.0073758	0.00318667
16	ENSG00000153048	CARHSP1	protein_coding	Nucleus_accumbens_basal_ganglia	0.022	14	-2.94816	-0.0474657	0.00319673
20	ENSG00000088854	C20orf194	protein_coding	Hippocampus	0.07	12	-2.94364	-0.0225384	0.00324377
2	ENSG00000068615	REEP1	protein_coding	Brain_Cortex	0.081	63	2.94361	0.0176222	0.00324404
16	ENSG00000223496	EXOSC6	protein_coding	Putamen_basal_ganglia	0.55	18	2.94248	0.00744284	0.00325596
12	ENSG00000185591	SP1	protein_coding	Substantia_nigra	0.098	30	2.94099	0.0700158	0.00327162
16	ENSG00000052344	PRSS8	protein_coding	Pituitary	0.033	4	2.94036	0.213325	0.00327832
1	ENSG00000117691	NENF	protein_coding	Pituitary	0.018	4	-2.94027	-0.106072	0.00327926
12	ENSG00000183542	KLRC4	protein_coding	Brain_Cortex	0.174	90	-2.93963	-0.0195259	0.00328601
14	ENSG00000119673	ACOT2	protein_coding	Hypothalamus	0.289	80	-2.93962	-0.0114283	0.00328615
10	ENSG00000122870	BICC1	protein_coding	Pituitary	0.154	58	2.93956	0.0129851	0.00328677
16	ENSG00000198373	WWP2	protein_coding	Putamen_basal_ganglia	0.047	54	-2.93883	-0.0306229	0.00329449
11	ENSG00000183020	AP2A2	protein_coding	Pituitary	0.052	12	-2.93796	-0.0715288	0.00330383
2	ENSG00000162989	KCNJ3	protein_coding	Amygdala	0.153	35	-2.93756	-0.0351792	0.00330803
6	ENSG00000179344	HLA-DQB1	protein_coding	Hippocampus	0.523	44	2.93719	0.0214969	0.00331202
13	ENSG00000275202	AL161421.1	lncRNA	Putamen_basal_ganglia	0.181	16	2.93653	0.0126252	0.00331911
16	ENSG00000223496	EXOSC6	protein_coding	Pituitary	0.691	18	2.936	0.00688911	0.0033248
3	ENSG00000183763	TRAIP	protein_coding	Amygdala	0.065	10	2.93549	0.116161	0.00333023
16	ENSG00000090861	AARS	protein_coding	Hypothalamus	0.1	48	-2.93546	-0.0207214	0.00333055
7	ENSG00000168090	COPS6	protein_coding	Hippocampus	0.043	4	-2.93459	-0.0565666	0.00333992
22	ENSG00000185651	UBE2L3	protein_coding	Brain_Anterior_cingulate_cortex_BA24	0.062	13	-2.93369	-0.0294051	0.00334954
20	ENSG00000197114	ZGPAT	protein_coding	Nucleus_accumbens_basal_ganglia	0.032	13	-2.93335	-0.117003	0.0033533
1	ENSG00000159363	ATP13A2	protein_coding	Putamen_basal_ganglia	0.047	3	-2.93283	-0.08591	0.00335893
19	ENSG00000129351	ILF3	protein_coding	Amygdala	0.068	2	-2.93255	-0.288669	0.00336187
1	ENSG00000135823	STX6	protein_coding	Putamen_basal_ganglia	0.24	57	2.93248	0.0288122	0.00336271
6	ENSG00000187987	ZSCAN23	protein_coding	Hippocampus	0.071	22	2.93237	0.0302564	0.00336381
19	ENSG00000186994	KANK3	protein_coding	Putamen_basal_ganglia	0.07	48	2.93199	0.0330627	0.00336802
13	ENSG00000275202	AL161421.1	lncRNA	Nucleus_accumbens_basal_ganglia	0.179	16	2.92929	0.0124399	0.00339733
19	ENSG00000213889	PPM1N	protein_coding	Amygdala	0.104	22	2.9285	0.0201323	0.00340604
5	ENSG00000221990	EXOC3-AS1	lncRNA	Brain_Cortex	0.23	51	2.92818	0.0121921	0.00340955
16	ENSG00000260136	AC008915.2	lncRNA	Hypothalamus	0.081	30	-2.92801	-0.0253146	0.00341144
7	ENSG00000273014	AC018645.3	lncRNA	Pituitary	0.096	53	2.92766	0.039097	0.00341523
12	ENSG00000205810	KLRC3	protein_coding	Brain_Anterior_cingulate_cortex_BA24	0.146	53	-2.92759	-0.0202082	0.00341606
4	ENSG00000169026	SLC49A3	protein_coding	Amygdala	0.059	45	2.92757	0.0194424	0.00341618
6	ENSG00000055211	GINM1	protein_coding	Putamen_basal_ganglia	0.066	67	2.9265	0.0164041	0.00342803
14	ENSG00000100461	RBM23	protein_coding	Brain_Anterior_cingulate_cortex_BA24	0.149	60	-2.92611	-0.020563	0.00343225
1	ENSG00000159363	ATP13A2	protein_coding	Caudate_basal_ganglia	0.033	3	-2.92598	-0.0904513	0.00343376
6	ENSG00000189298	ZKSCAN3	protein_coding	Nucleus_accumbens_basal_ganglia	0.057	45	-2.92576	-0.0321368	0.00343616
1	ENSG00000117245	KIF17	protein_coding	Nucleus_accumbens_basal_ganglia	0.151	63	-2.92505	-0.014777	0.00344398
1	ENSG00000213512	GBP7	protein_coding	Putamen_basal_ganglia	0.22	12	2.92382	0.0119486	0.00345761
14	ENSG00000142208	AKT1	protein_coding	Hypothalamus	0.027	22	2.9229	0.0385916	0.00346783
1	ENSG00000177551	NHLH2	protein_coding	Hippocampus	0.042	52	2.92203	0.0270762	0.00347755
19	ENSG00000064687	ABCA7	protein_coding	Caudate_basal_ganglia	0.116	48	2.92127	0.0182682	0.00348603
6	ENSG00000273542	HIST1H4K	protein_coding	Brain_Anterior_cingulate_cortex_BA24	0.029	8	-2.92056	-0.0834379	0.00349405
10	ENSG00000166224	SGPL1	protein_coding	Brain_Cortex	0.019	13	2.92037	0.0972866	0.00349616
1	ENSG00000213512	GBP7	protein_coding	Brain_Cortex	0.063	12	2.92001	0.0211425	0.00350017
1	ENSG00000213512	GBP7	protein_coding	Nucleus_accumbens_basal_ganglia	0.15	12	2.91972	0.0150973	0.00350343
6	ENSG00000235109	ZSCAN31	protein_coding	Hypothalamus	0.222	41	2.91921	0.0157791	0.00350919
15	ENSG00000273674	AC021752.1	lncRNA	Putamen_basal_ganglia	0.201	102	-2.91914	-0.0148964	0.00350995
1	ENSG00000213512	GBP7	protein_coding	Pituitary	0.233	12	2.91888	0.0104374	0.00351289
14	ENSG00000184227	ACOT1	protein_coding	Substantia_nigra	0.258	45	-2.91836	-0.0111915	0.00351872
14	ENSG00000269958	AL049840.5	lncRNA	Amygdala	0.131	62	-2.91818	-0.0146613	0.0035208
22	ENSG00000185651	UBE2L3	protein_coding	Caudate_basal_ganglia	0.066	13	-2.91767	-0.0347495	0.00352659
19	ENSG00000142233	NTN5	protein_coding	Putamen_basal_ganglia	0.127	160	2.91763	0.0221619	0.00352703
6	ENSG00000187987	ZSCAN23	protein_coding	Nucleus_accumbens_basal_ganglia	0.089	22	2.91691	0.0232535	0.00353522
6	ENSG00000235109	ZSCAN31	protein_coding	Nucleus_accumbens_basal_ganglia	0.267	41	2.91606	0.0140508	0.00354479
17	ENSG00000087191	PSMC5	protein_coding	Nucleus_accumbens_basal_ganglia	0.116	92	2.91542	0.0195206	0.00355212
6	ENSG00000055211	GINM1	protein_coding	Amygdala	0.155	71	2.9146	0.0132203	0.00356147
5	ENSG00000250120	PCDHA10	protein_coding	Caudate_basal_ganglia	0.176	51	2.9127	0.0175591	0.00358317
3	ENSG00000272360	AC116036.2	lncRNA	Nucleus_accumbens_basal_ganglia	0.101	50	2.91197	0.0246571	0.0035916
1	ENSG00000213512	GBP7	protein_coding	Hypothalamus	0.134	12	2.91156	0.0177614	0.00359626
19	ENSG00000167384	ZNF180	protein_coding	Putamen_basal_ganglia	0.047	22	-2.91151	-0.0240091	0.00359685
6	ENSG00000240053	LY6G5B	protein_coding	Putamen_basal_ganglia	0.27	113	2.91148	0.0167844	0.00359721
7	ENSG00000255690	TRIL	protein_coding	Putamen_basal_ganglia	0.056	13	-2.90913	-0.0628704	0.00362434
19	ENSG00000267014	LINC01532	lncRNA	Hypothalamus	0.144	23	2.9087	0.0253949	0.00362939
3	ENSG00000170837	GPR27	protein_coding	Brain_Cortex	0.176	57	2.90844	0.0130296	0.00363232
17	ENSG00000182481	KPNA2	protein_coding	Brain_Cortex	0.057	13	2.90828	0.0538399	0.00363424
16	ENSG00000149922	TBX6	protein_coding	Amygdala	0.16	14	-2.90798	-0.0149524	0.00363775
19	ENSG00000267058	AC006213.2	lncRNA	Hippocampus	0.03	16	-2.9079	-0.0266089	0.00363859
6	ENSG00000112339	HBS1L	protein_coding	Amygdala	0.394	21	2.90774	0.00919917	0.00364051
22	ENSG00000185651	UBE2L3	protein_coding	Brain_Cortex	0.066	13	-2.90747	-0.031024	0.00364366
16	ENSG00000129925	TMEM8A	protein_coding	Brain_Anterior_cingulate_cortex_BA24	0.104	33	2.90732	0.0147557	0.00364543
12	ENSG00000213809	KLRK1	protein_coding	Substantia_nigra	0.042	25	-2.9069	-0.0521768	0.00365033
17	ENSG00000182481	KPNA2	protein_coding	Nucleus_accumbens_basal_ganglia	0.045	13	2.90674	0.0553843	0.00365213
13	ENSG00000126231	PROZ	protein_coding	Nucleus_accumbens_basal_ganglia	0.044	22	2.90618	0.0191895	0.00365875
4	ENSG00000109686	SH3D19	protein_coding	Caudate_basal_ganglia	0.054	16	-2.90501	-0.0415274	0.00367244
22	ENSG00000273342	AP000553.3	lncRNA	Hippocampus	0.039	10	2.9048	0.0510872	0.00367489
5	ENSG00000221990	EXOC3-AS1	lncRNA	Hippocampus	0.172	52	2.9038	0.01088	0.00368661
17	ENSG00000161653	NAGS	protein_coding	Hypothalamus	0.066	57	2.90305	0.0232859	0.00369548
6	ENSG00000055211	GINM1	protein_coding	Hypothalamus	0.135	70	2.90249	0.0136095	0.00370209
14	ENSG00000184990	SIVA1	protein_coding	Nucleus_accumbens_basal_ganglia	0.034	71	2.90225	0.0296167	0.00370494
2	ENSG00000152128	TMEM163	protein_coding	Brain_Anterior_cingulate_cortex_BA24	0.048	62	-2.9017	-0.0211983	0.00371142
14	ENSG00000184227	ACOT1	protein_coding	Hippocampus	0.255	45	-2.90117	-0.0115763	0.00371777
1	ENSG00000177757	FAM87B	lncRNA	Caudate_basal_ganglia	0.039	25	2.9011	0.556794	0.0037186
5	ENSG00000243056	EIF4EBP3	protein_coding	Brain_Cortex	0.088	12	2.90065	0.0572248	0.00372393
10	ENSG00000122359	ANXA11	protein_coding	Amygdala	0.207	70	2.89973	0.0183588	0.0037349
12	ENSG00000213809	KLRK1	protein_coding	Hippocampus	0.075	25	-2.89956	-0.0463926	0.00373687
17	ENSG00000037042	TUBG2	protein_coding	Brain_Cortex	0.192	38	-2.89917	-0.0150918	0.00374157
17	ENSG00000182481	KPNA2	protein_coding	Amygdala	0.083	13	2.89844	0.0613052	0.00375027
6	ENSG00000187987	ZSCAN23	protein_coding	Substantia_nigra	0.098	21	2.89824	0.0208596	0.00375259
6	ENSG00000179344	HLA-DQB1	protein_coding	Hypothalamus	0.504	44	2.89819	0.0267044	0.00375318
6	ENSG00000197062	ZSCAN26	protein_coding	Brain_Anterior_cingulate_cortex_BA24	0.147	38	-2.8979	-0.0164671	0.00375672
14	ENSG00000092020	PPP2R3C	protein_coding	Substantia_nigra	0.039	54	2.89788	0.0167955	0.00375691
22	ENSG00000273243	Z82243.1	lncRNA	Nucleus_accumbens_basal_ganglia	0.027	4	-2.89727	-0.0700079	0.00376423
21	ENSG00000281903	LINC02246	lncRNA	Nucleus_accumbens_basal_ganglia	0.021	16	-2.89716	-0.153391	0.00376559
16	ENSG00000260136	AC008915.2	lncRNA	Pituitary	0.18	28	-2.89674	-0.01674	0.00377058
4	ENSG00000078177	N4BP2	protein_coding	Pituitary	0.051	67	-2.89663	-0.0294099	0.00377194
16	ENSG00000149922	TBX6	protein_coding	Caudate_basal_ganglia	0.291	12	-2.8965	-0.0115543	0.00377348
17	ENSG00000037042	TUBG2	protein_coding	Pituitary	0.12	38	-2.89629	-0.0177635	0.00377607
22	ENSG00000100372	SLC25A17	protein_coding	Nucleus_accumbens_basal_ganglia	0.12	16	2.89624	0.0386232	0.00377662
15	ENSG00000259291	ZNF710-AS1	lncRNA	Putamen_basal_ganglia	0.036	6	2.89597	0.0817738	0.00377992
14	ENSG00000257285	AL132780.1	lncRNA	Brain_Anterior_cingulate_cortex_BA24	0.398	55	-2.89528	-0.0103773	0.00378823
6	ENSG00000179344	HLA-DQB1	protein_coding	Nucleus_accumbens_basal_ganglia	0.574	44	2.89441	0.0242782	0.00379872
2	ENSG00000225328	LINC01594	lncRNA	Pituitary	0.133	1	2.89286	0.0735316	0.00381755
16	ENSG00000261367	AC012645.2	lncRNA	Pituitary	0.289	4	2.8928	0.011856	0.0038182
10	ENSG00000169826	CSGALNACT2	protein_coding	Hypothalamus	0.34	17	-2.89242	-0.0067308	0.00382288
6	ENSG00000112799	LY86	protein_coding	Brain_Cortex	0.022	40	2.89235	0.0273386	0.00382376
13	ENSG00000253710	ALG11	protein_coding	Nucleus_accumbens_basal_ganglia	0.028	79	-2.89123	-0.0259736	0.00383737
6	ENSG00000189298	ZKSCAN3	protein_coding	Hippocampus	0.1	45	-2.89111	-0.0194328	0.00383885
4	ENSG00000109686	SH3D19	protein_coding	Putamen_basal_ganglia	0.06	16	-2.89106	-0.0409685	0.00383939
1	ENSG00000117122	MFAP2	protein_coding	Pituitary	0.017	18	-2.89014	-0.0338875	0.0038507
1	ENSG00000135835	KIAA1614	protein_coding	Amygdala	0.141	99	2.88978	0.0264281	0.00385512
4	ENSG00000150628	SPATA4	protein_coding	Brain_Cortex	0.029	1	-2.88938	-0.129479	0.00385998
4	ENSG00000150628	SPATA4	protein_coding	Pituitary	0.028	1	-2.88938	-0.15312	0.00385998
1	ENSG00000232995	AL592435.1	lncRNA	Substantia_nigra	0.118	59	2.88552	0.0165767	0.00390768
10	ENSG00000122359	ANXA11	protein_coding	Nucleus_accumbens_basal_ganglia	0.208	71	2.88535	0.0130027	0.00390981
15	ENSG00000103811	CTSH	protein_coding	Hypothalamus	0.105	48	2.88507	0.0134969	0.00391323
4	ENSG00000272777	AC019131.2	lncRNA	Nucleus_accumbens_basal_ganglia	0.06	46	2.88506	0.0244215	0.00391338
6	ENSG00000137338	PGBD1	protein_coding	Brain_Cortex	0.028	89	-2.88485	-0.0219643	0.003916
11	ENSG00000175581	MRPL48	protein_coding	Hypothalamus	0.077	51	2.88432	0.0221574	0.00392263
1	ENSG00000135823	STX6	protein_coding	Nucleus_accumbens_basal_ganglia	0.067	56	2.88429	0.0441473	0.00392296
2	ENSG00000281195	AC007878.1	lncRNA	Brain_Cortex	0.021	4	-2.883	-0.144637	0.00393906
18	ENSG00000270112	AC090241.2	lncRNA	Brain_Cortex	0.407	7	-2.88236	-0.0125528	0.00394705
18	ENSG00000270112	AC090241.2	lncRNA	Nucleus_accumbens_basal_ganglia	0.026	7	-2.88201	-0.0309547	0.00395151
5	ENSG00000236882	LINC01554	lncRNA	Brain_Cortex	0.024	104	2.88198	0.0447952	0.00395183
19	ENSG00000176920	FUT2	protein_coding	Brain_Anterior_cingulate_cortex_BA24	0.107	14	2.88137	0.0278264	0.00395954
17	ENSG00000153982	GDPD1	protein_coding	Hypothalamus	0.028	11	-2.88116	-0.154537	0.00396218
3	ENSG00000114378	HYAL1	protein_coding	Putamen_basal_ganglia	0.027	69	2.88066	0.019395	0.00396846
22	ENSG00000186575	NF2	protein_coding	Putamen_basal_ganglia	0.035	17	-2.88042	-0.0468288	0.00397142
10	ENSG00000151224	MAT1A	protein_coding	Pituitary	0.02	25	-2.87994	-0.0453387	0.0039775
2	ENSG00000218416	AC110619.1	lncRNA	Brain_Anterior_cingulate_cortex_BA24	0.041	11	-2.87952	-0.0770376	0.00398277
14	ENSG00000100890	PRORP	protein_coding	Brain_Cortex	0.065	59	2.8794	0.0226834	0.00398435
10	ENSG00000052749	RRP12	protein_coding	Amygdala	0.065	12	-2.87866	-0.0188993	0.00399372
18	ENSG00000270112	AC090241.2	lncRNA	Brain_Anterior_cingulate_cortex_BA24	0.164	7	-2.87817	-0.0173539	0.00399987
16	ENSG00000166780	BMERB1	protein_coding	Pituitary	0.031	33	-2.87772	-0.0461884	0.00400555
16	ENSG00000149922	TBX6	protein_coding	Hypothalamus	0.143	14	-2.87762	-0.0131892	0.00400692
7	ENSG00000001631	KRIT1	protein_coding	Nucleus_accumbens_basal_ganglia	0.024	10	2.87738	0.134258	0.00400998
7	ENSG00000105877	DNAH11	protein_coding	Brain_Cortex	0.2	49	2.87711	0.0134496	0.00401335
22	ENSG00000185651	UBE2L3	protein_coding	Pituitary	0.018	13	-2.87668	-0.0470637	0.00401885
22	ENSG00000273342	AP000553.3	lncRNA	Brain_Anterior_cingulate_cortex_BA24	0.065	10	2.87666	0.0592843	0.00401911
1	ENSG00000133216	EPHB2	protein_coding	Caudate_basal_ganglia	0.272	33	2.87662	0.017251	0.0040196
19	ENSG00000079313	REXO1	protein_coding	Nucleus_accumbens_basal_ganglia	0.032	6	-2.87642	-0.144845	0.00402209
19	ENSG00000257704	INAFM1	protein_coding	Caudate_basal_ganglia	0.044	5	-2.87634	-0.044383	0.00402315
17	ENSG00000173838	2021-03-10	protein_coding	Amygdala	0.074	49	-2.87628	-0.0233652	0.00402393
19	ENSG00000104783	KCNN4	protein_coding	Brain_Anterior_cingulate_cortex_BA24	0.114	18	-2.87627	-0.0150531	0.00402407
5	ENSG00000261360	AC010491.1	lncRNA	Hypothalamus	0.054	4	2.8752	0.234631	0.00403774
6	ENSG00000197062	ZSCAN26	protein_coding	Hypothalamus	0.158	38	-2.8747	-0.0224575	0.00404416
18	ENSG00000283458	AC011139.1	lncRNA	Caudate_basal_ganglia	0.057	27	-2.87452	-0.0470487	0.0040464
10	ENSG00000052749	RRP12	protein_coding	Nucleus_accumbens_basal_ganglia	0.133	14	-2.87435	-0.0149094	0.00404862
1	ENSG00000264343	NOTCH2NLA	protein_coding	Caudate_basal_ganglia	0.023	23	2.87401	39.5028	0.004053
1	ENSG00000264343	NOTCH2NLA	protein_coding	Putamen_basal_ganglia	0.1	22	-2.87401	-86.2905	0.004053
1	ENSG00000264343	NOTCH2NLA	protein_coding	Nucleus_accumbens_basal_ganglia	0.034	19	-2.87401	-2.28118	0.004053
1	ENSG00000264343	NOTCH2NLA	protein_coding	Pituitary	0.029	24	2.87401	4.30461	0.004053
1	ENSG00000265808	SEC22B	protein_coding	Caudate_basal_ganglia	0.036	29	-2.87401	-1.13615	0.004053
1	ENSG00000265808	SEC22B	protein_coding	Putamen_basal_ganglia	0.059	31	-2.87401	-0.781849	0.004053
1	ENSG00000265808	SEC22B	protein_coding	Nucleus_accumbens_basal_ganglia	0.06	34	2.87401	510.107	0.004053
1	ENSG00000265808	SEC22B	protein_coding	Hypothalamus	0.04	30	-2.87401	-2.48928	0.004053
1	ENSG00000272755	AC245297.2	lncRNA	Brain_Cortex	0.043	19	2.87401	68.1574	0.004053
1	ENSG00000272755	AC245297.2	lncRNA	Brain_Anterior_cingulate_cortex_BA24	0.186	19	-2.87401	-27.9277	0.004053
1	ENSG00000272755	AC245297.2	lncRNA	Hippocampus	0.189	19	2.87401	72.6433	0.004053
1	ENSG00000272755	AC245297.2	lncRNA	Amygdala	0.198	19	-2.87401	-116.5	0.004053
1	ENSG00000272755	AC245297.2	lncRNA	Caudate_basal_ganglia	0.148	19	-2.87401	-248.042	0.004053
1	ENSG00000272755	AC245297.2	lncRNA	Putamen_basal_ganglia	0.169	19	2.87401	867.642	0.004053
1	ENSG00000272755	AC245297.2	lncRNA	Nucleus_accumbens_basal_ganglia	0.112	19	2.87401	647.749	0.004053
1	ENSG00000272755	AC245297.2	lncRNA	Substantia_nigra	0.098	19	-2.87401	-18.9798	0.004053
1	ENSG00000272755	AC245297.2	lncRNA	Hypothalamus	0.217	19	2.87401	39.3168	0.004053
1	ENSG00000272755	AC245297.2	lncRNA	Pituitary	0.253	19	-2.87401	-36.2544	0.004053
6	ENSG00000235109	ZSCAN31	protein_coding	Substantia_nigra	0.412	41	2.87355	0.0125569	0.00405887
4	ENSG00000164142	FAM160A1	protein_coding	Brain_Anterior_cingulate_cortex_BA24	0.029	19	2.87246	0.0340114	0.00407288
14	ENSG00000269958	AL049840.5	lncRNA	Hypothalamus	0.226	67	-2.87244	-0.0121376	0.00407321
6	ENSG00000135535	CD164	protein_coding	Brain_Anterior_cingulate_cortex_BA24	0.155	97	-2.87156	-0.0185571	0.00408455
2	ENSG00000218416	AC110619.1	lncRNA	Brain_Cortex	0.049	11	-2.87127	-0.0904643	0.00408831
19	ENSG00000257704	INAFM1	protein_coding	Hippocampus	0.025	5	-2.87092	-0.0523633	0.00409285
20	ENSG00000197818	SLC9A8	protein_coding	Pituitary	0.079	68	2.8683	0.018839	0.0041268
22	ENSG00000161180	CCDC116	protein_coding	Nucleus_accumbens_basal_ganglia	0.078	64	2.86822	0.0235265	0.00412785
3	ENSG00000157152	SYN2	protein_coding	Brain_Anterior_cingulate_cortex_BA24	0.043	34	2.86812	0.032862	0.00412917
22	ENSG00000161180	CCDC116	protein_coding	Pituitary	0.054	59	2.86763	0.0229205	0.00413561
19	ENSG00000213889	PPM1N	protein_coding	Brain_Anterior_cingulate_cortex_BA24	0.144	19	2.86725	0.0147342	0.0041406
15	ENSG00000138592	USP8	protein_coding	Pituitary	0.035	14	-2.86681	-0.0685225	0.00414637
6	ENSG00000231760	AL355312.2	lncRNA	Brain_Cortex	0.174	22	-2.8666	-0.0142289	0.00414903
6	ENSG00000112667	DNPH1	protein_coding	Brain_Anterior_cingulate_cortex_BA24	0.059	28	2.86621	0.0192318	0.00415421
18	ENSG00000267287	AC068473.3	lncRNA	Nucleus_accumbens_basal_ganglia	0.043	7	2.86595	0.05297	0.00415765
17	ENSG00000187624	C17orf97	protein_coding	Pituitary	0.543	3	2.8656	0.0076827	0.00416222
3	ENSG00000221955	SLC12A8	protein_coding	Brain_Anterior_cingulate_cortex_BA24	0.076	41	-2.86526	-0.039903	0.00416671
15	ENSG00000166762	CATSPER2	protein_coding	Substantia_nigra	0.084	36	-2.8652	-0.0420946	0.00416751
1	ENSG00000180758	GPR157	protein_coding	Pituitary	0.027	20	-2.86492	-0.208334	0.00417109
22	ENSG00000178026	LRRC75B	protein_coding	Hippocampus	0.029	15	-2.86423	-0.393989	0.00418024
14	ENSG00000233208	LINC00642	lncRNA	Hypothalamus	0.068	26	2.86395	0.0328257	0.00418397
14	ENSG00000119673	ACOT2	protein_coding	Brain_Anterior_cingulate_cortex_BA24	0.223	80	-2.86382	-0.00999117	0.00418565
6	ENSG00000197062	ZSCAN26	protein_coding	Amygdala	0.113	37	-2.86366	-0.0244073	0.00418783
17	ENSG00000196388	INCA1	protein_coding	Substantia_nigra	0.16	17	2.86349	0.02147	0.00419
15	ENSG00000259668	AC066613.1	lncRNA	Hypothalamus	0.061	69	2.86288	0.0278045	0.00419807
1	ENSG00000117245	KIF17	protein_coding	Hippocampus	0.18	60	-2.86236	-0.0165986	0.00420504
14	ENSG00000233208	LINC00642	lncRNA	Pituitary	0.04	23	2.86213	0.0548449	0.00420811
19	ENSG00000255974	CYP2A6	protein_coding	Pituitary	0.018	65	-2.86142	-0.0713875	0.0042175
17	ENSG00000187624	C17orf97	protein_coding	Brain_Cortex	0.543	3	2.86139	0.00791489	0.00421787
6	ENSG00000187987	ZSCAN23	protein_coding	Hypothalamus	0.132	22	2.86071	0.0169463	0.00422692
16	ENSG00000185324	CDK10	protein_coding	Nucleus_accumbens_basal_ganglia	0.155	49	2.85996	0.0135358	0.00423692
22	ENSG00000185651	UBE2L3	protein_coding	Hippocampus	0.024	13	-2.85961	-0.0452716	0.00424163
14	ENSG00000269940	AL049840.4	lncRNA	Hippocampus	0.025	28	-2.85955	-0.0496644	0.00424246
17	ENSG00000187624	C17orf97	protein_coding	Brain_Anterior_cingulate_cortex_BA24	0.532	3	2.85889	0.00745275	0.0042513
15	ENSG00000166823	MESP1	protein_coding	Caudate_basal_ganglia	0.089	16	2.85864	0.0343911	0.00425461
1	ENSG00000213512	GBP7	protein_coding	Hippocampus	0.114	12	2.8584	0.0355854	0.00425778
17	ENSG00000161513	FDXR	protein_coding	Brain_Cortex	0.194	38	-2.8571	-0.0129324	0.00427536
6	ENSG00000232876	AL353596.1	lncRNA	Amygdala	0.143	17	2.85702	0.0112493	0.00427643
20	ENSG00000088854	C20orf194	protein_coding	Amygdala	0.071	12	-2.85699	-0.022177	0.0042768
17	ENSG00000187624	C17orf97	protein_coding	Putamen_basal_ganglia	0.443	3	2.85685	0.00847885	0.0042787
17	ENSG00000141314	RHBDL3	protein_coding	Substantia_nigra	0.194	90	2.85678	0.0186669	0.00427967
11	ENSG00000149577	SIDT2	protein_coding	Pituitary	0.019	46	-2.85665	-0.0281495	0.00428144
7	ENSG00000176125	UFSP1	protein_coding	Nucleus_accumbens_basal_ganglia	0.157	16	2.85626	0.0224107	0.00428667
6	ENSG00000187987	ZSCAN23	protein_coding	Brain_Anterior_cingulate_cortex_BA24	0.071	22	2.8558	0.0172409	0.0042929
16	ENSG00000185324	CDK10	protein_coding	Caudate_basal_ganglia	0.165	49	2.85579	0.0128392	0.00429294
1	ENSG00000135823	STX6	protein_coding	Hippocampus	0.14	51	2.85564	0.0359558	0.00429496
6	ENSG00000179344	HLA-DQB1	protein_coding	Caudate_basal_ganglia	0.576	44	2.85518	0.022757	0.00430124
10	ENSG00000169826	CSGALNACT2	protein_coding	Amygdala	0.353	17	-2.85499	-0.00758019	0.00430376
5	ENSG00000221990	EXOC3-AS1	lncRNA	Hypothalamus	0.201	51	2.85467	0.0144933	0.00430821
10	ENSG00000185875	THNSL1	protein_coding	Brain_Cortex	0.056	6	-2.85457	-0.0506653	0.00430947
17	ENSG00000187624	C17orf97	protein_coding	Hippocampus	0.344	3	2.85383	0.00940856	0.00431957
1	ENSG00000159423	ALDH4A1	protein_coding	Amygdala	0.124	107	2.85313	0.0260845	0.0043291
17	ENSG00000187624	C17orf97	protein_coding	Substantia_nigra	0.455	3	2.85275	0.00906012	0.00433432
11	ENSG00000196666	FAM180B	protein_coding	Nucleus_accumbens_basal_ganglia	0.094	15	-2.85242	-0.0596115	0.00433871
11	ENSG00000149577	SIDT2	protein_coding	Brain_Anterior_cingulate_cortex_BA24	0.03	47	-2.85148	-0.0343962	0.00435163
17	ENSG00000141750	STAC2	protein_coding	Caudate_basal_ganglia	0.031	69	2.85109	0.0277404	0.00435703
16	ENSG00000184857	TMEM186	protein_coding	Hypothalamus	0.104	20	-2.85099	-0.0494665	0.00435827
17	ENSG00000187624	C17orf97	protein_coding	Amygdala	0.286	3	2.85051	0.0107333	0.00436498
1	ENSG00000214193	SH3D21	protein_coding	Brain_Anterior_cingulate_cortex_BA24	0.107	30	2.85033	0.0244689	0.00436733
5	ENSG00000250120	PCDHA10	protein_coding	Putamen_basal_ganglia	0.091	52	2.85013	0.0194169	0.0043701
18	ENSG00000267287	AC068473.3	lncRNA	Pituitary	0.106	7	2.85005	0.03275	0.00437119
1	ENSG00000188786	MTF1	protein_coding	Pituitary	0.024	27	2.84976	0.104633	0.00437518
17	ENSG00000108854	SMURF2	protein_coding	Hypothalamus	0.023	38	-2.84966	-0.0589208	0.0043766
16	ENSG00000277954	AC092376.2	lncRNA	Brain_Anterior_cingulate_cortex_BA24	0.069	16	2.84875	0.148145	0.00438915
7	ENSG00000176125	UFSP1	protein_coding	Pituitary	0.176	16	2.8483	0.0217252	0.00439538
6	ENSG00000240053	LY6G5B	protein_coding	Nucleus_accumbens_basal_ganglia	0.184	112	2.84807	0.020931	0.00439858
16	ENSG00000198373	WWP2	protein_coding	Amygdala	0.055	54	-2.84783	-0.0224495	0.00440185
19	ENSG00000176920	FUT2	protein_coding	Caudate_basal_ganglia	0.207	14	2.84719	0.021324	0.00441066
5	ENSG00000261360	AC010491.1	lncRNA	Pituitary	0.024	4	2.84683	0.285075	0.00441563
14	ENSG00000269958	AL049840.5	lncRNA	Putamen_basal_ganglia	0.17	59	-2.84606	-0.0124459	0.00442633
16	ENSG00000260136	AC008915.2	lncRNA	Nucleus_accumbens_basal_ganglia	0.153	28	-2.84425	-0.0196874	0.00445165
6	ENSG00000055211	GINM1	protein_coding	Substantia_nigra	0.13	58	2.84405	0.0130523	0.00445435
6	ENSG00000112667	DNPH1	protein_coding	Pituitary	0.076	28	2.84396	0.0198794	0.0044557
16	ENSG00000278133	AC135050.6	lncRNA	Brain_Cortex	0.032	44	2.84372	0.0241441	0.00445906
6	ENSG00000137266	SLC22A23	protein_coding	Amygdala	0.073	16	2.84342	0.0984432	0.00446329
5	ENSG00000113318	MSH3	protein_coding	Caudate_basal_ganglia	0.082	43	2.84294	0.0154934	0.00446996
3	ENSG00000114805	PLCH1	protein_coding	Brain_Cortex	0.103	74	-2.84293	-0.0358603	0.0044701
14	ENSG00000258376	AC004846.1	lncRNA	Nucleus_accumbens_basal_ganglia	0.02	24	-2.84281	-0.148074	0.00447178
16	ENSG00000185324	CDK10	protein_coding	Hypothalamus	0.216	49	2.84244	0.010831	0.00447691
17	ENSG00000154229	PRKCA	protein_coding	Hypothalamus	0.086	78	-2.84234	-0.0264663	0.00447834
3	ENSG00000170837	GPR27	protein_coding	Amygdala	0.128	57	2.84171	0.0137708	0.00448722
10	ENSG00000122870	BICC1	protein_coding	Hypothalamus	0.047	56	2.84139	0.0194926	0.00449177
10	ENSG00000122359	ANXA11	protein_coding	Brain_Anterior_cingulate_cortex_BA24	0.336	71	2.84107	0.0123356	0.0044963
4	ENSG00000169026	SLC49A3	protein_coding	Brain_Anterior_cingulate_cortex_BA24	0.205	45	2.84079	0.0130203	0.00450018
17	ENSG00000187624	C17orf97	protein_coding	Caudate_basal_ganglia	0.34	3	2.84075	0.00966657	0.0045007
6	ENSG00000235109	ZSCAN31	protein_coding	Brain_Anterior_cingulate_cortex_BA24	0.34	41	2.84057	0.0128351	0.00450329
2	ENSG00000260163	AC012508.1	lncRNA	Hippocampus	0.048	18	-2.83964	-0.0304989	0.00451647
19	ENSG00000130202	NECTIN2	protein_coding	Brain_Anterior_cingulate_cortex_BA24	0.033	20	-2.83834	-0.0262272	0.00453496
5	ENSG00000113318	MSH3	protein_coding	Brain_Anterior_cingulate_cortex_BA24	0.045	43	2.83733	0.0157609	0.0045493
14	ENSG00000233208	LINC00642	lncRNA	Putamen_basal_ganglia	0.038	25	2.83731	0.0374011	0.00454956
5	ENSG00000145832	SLC25A48	protein_coding	Nucleus_accumbens_basal_ganglia	0.17	22	-2.83686	-0.0200492	0.004556
6	ENSG00000112367	FIG4	protein_coding	Hypothalamus	0.056	46	-2.83572	-0.0410403	0.00457228
17	ENSG00000141314	RHBDL3	protein_coding	Hypothalamus	0.119	101	2.83536	0.015924	0.00457747
2	ENSG00000068615	REEP1	protein_coding	Hippocampus	0.037	57	2.83507	0.0356168	0.00458161
2	ENSG00000171303	KCNK3	protein_coding	Putamen_basal_ganglia	0.051	20	-2.835	-0.0377243	0.00458257
19	ENSG00000130202	NECTIN2	protein_coding	Pituitary	0.099	19	-2.83255	-0.0228168	0.0046179
16	ENSG00000090861	AARS	protein_coding	Brain_Anterior_cingulate_cortex_BA24	0.082	45	-2.83243	-0.0212959	0.00461956
6	ENSG00000135535	CD164	protein_coding	Hypothalamus	0.051	98	-2.83216	-0.0312678	0.00462343
10	ENSG00000181274	FRAT2	protein_coding	Brain_Anterior_cingulate_cortex_BA24	0.056	16	-2.83187	-0.0626535	0.00462769
19	ENSG00000171051	FPR1	protein_coding	Hypothalamus	0.038	4	-2.83167	-0.0425724	0.0046305
19	ENSG00000064666	CNN2	protein_coding	Brain_Anterior_cingulate_cortex_BA24	0.045	19	2.83137	0.033457	0.00463496
5	ENSG00000250120	PCDHA10	protein_coding	Pituitary	0.045	51	2.83089	0.0204393	0.00464187
6	ENSG00000124562	SNRPC	protein_coding	Brain_Anterior_cingulate_cortex_BA24	0.167	39	2.83037	0.0145186	0.00464945
6	ENSG00000198563	DDX39B	protein_coding	Amygdala	0.059	84	-2.83026	-0.0234288	0.00465097
6	ENSG00000235109	ZSCAN31	protein_coding	Amygdala	0.293	41	2.82934	0.0124632	0.00466443
1	ENSG00000159423	ALDH4A1	protein_coding	Putamen_basal_ganglia	0.089	107	2.82892	0.0310139	0.00467047
6	ENSG00000055211	GINM1	protein_coding	Brain_Cortex	0.044	70	2.82863	0.0230127	0.00467482
21	ENSG00000160213	CSTB	protein_coding	Hippocampus	0.097	35	2.82859	0.0354084	0.00467534
7	ENSG00000105877	DNAH11	protein_coding	Brain_Anterior_cingulate_cortex_BA24	0.044	47	2.82852	0.0186654	0.00467634
20	ENSG00000197818	SLC9A8	protein_coding	Nucleus_accumbens_basal_ganglia	0.075	68	2.82776	0.0165547	0.00468745
10	ENSG00000122359	ANXA11	protein_coding	Hippocampus	0.241	71	2.82759	0.0149823	0.00468993
16	ENSG00000169957	ZNF768	protein_coding	Nucleus_accumbens_basal_ganglia	0.1	16	-2.82714	-0.0287062	0.0046966
21	ENSG00000273492	AP000229.1	lncRNA	Brain_Anterior_cingulate_cortex_BA24	0.552	14	-2.82682	-0.0101219	0.00470125
7	ENSG00000176125	UFSP1	protein_coding	Brain_Cortex	0.028	16	2.82647	0.0282282	0.00470646
20	ENSG00000171940	ZNF217	protein_coding	Putamen_basal_ganglia	0.025	6	-2.8263	-0.058004	0.00470894
16	ENSG00000086506	HBQ1	protein_coding	Putamen_basal_ganglia	0.093	52	-2.8262	-0.0301984	0.00471042
1	ENSG00000275392	AL445493.3	lncRNA	Amygdala	0.03	10	-2.82578	-0.109515	0.00471661
11	ENSG00000165916	PSMC3	protein_coding	Putamen_basal_ganglia	0.076	64	2.82565	0.0183894	0.00471847
18	ENSG00000267287	AC068473.3	lncRNA	Brain_Anterior_cingulate_cortex_BA24	0.112	7	2.82516	0.0355204	0.00472571
4	ENSG00000246090	AP002026.1	lncRNA	Caudate_basal_ganglia	0.147	114	2.82391	0.0157542	0.00474415
10	ENSG00000122359	ANXA11	protein_coding	Brain_Cortex	0.305	71	2.82381	0.0101784	0.00474562
15	ENSG00000103642	LACTB	protein_coding	Nucleus_accumbens_basal_ganglia	0.16	18	2.82353	0.0269134	0.00474978
21	ENSG00000273492	AP000229.1	lncRNA	Hypothalamus	0.507	14	-2.8234	-0.010764	0.00475167
17	ENSG00000187624	C17orf97	protein_coding	Hypothalamus	0.2	3	2.82283	0.0115272	0.00476014
17	ENSG00000182481	KPNA2	protein_coding	Caudate_basal_ganglia	0.055	13	2.82228	0.0473087	0.00476841
1	ENSG00000225880	LINC00115	lncRNA	Hypothalamus	0.062	10	2.82212	0.28442	0.00477078
19	ENSG00000176222	ZNF404	protein_coding	Brain_Anterior_cingulate_cortex_BA24	0.241	55	-2.82195	-0.0136405	0.00477326
1	ENSG00000117122	MFAP2	protein_coding	Caudate_basal_ganglia	0.023	18	-2.82159	-0.0282946	0.00477861
1	ENSG00000117122	MFAP2	protein_coding	Putamen_basal_ganglia	0.103	18	-2.8215	-0.0211681	0.00478001
6	ENSG00000179344	HLA-DQB1	protein_coding	Brain_Anterior_cingulate_cortex_BA24	0.435	44	2.82102	0.0472163	0.00478715
17	ENSG00000187624	C17orf97	protein_coding	Nucleus_accumbens_basal_ganglia	0.313	3	2.81906	0.00965129	0.00481639
16	ENSG00000185324	CDK10	protein_coding	Putamen_basal_ganglia	0.154	49	2.8189	0.0134005	0.00481893
6	ENSG00000231760	AL355312.2	lncRNA	Substantia_nigra	0.31	22	-2.81839	-0.00830844	0.00482655
7	ENSG00000273014	AC018645.3	lncRNA	Caudate_basal_ganglia	0.092	53	2.81811	0.0258778	0.00483065
14	ENSG00000187105	HEATR4	protein_coding	Pituitary	0.056	90	-2.81795	-0.0246367	0.00483309
6	ENSG00000187987	ZSCAN23	protein_coding	Pituitary	0.222	22	2.81741	0.0160394	0.00484121
6	ENSG00000187987	ZSCAN23	protein_coding	Putamen_basal_ganglia	0.17	21	2.81728	0.0158534	0.00484327
22	ENSG00000093000	NUP50	protein_coding	Hippocampus	0.15	42	2.81724	0.0152853	0.00484384
10	ENSG00000169826	CSGALNACT2	protein_coding	Substantia_nigra	0.381	17	-2.81694	-0.00589244	0.00484839
16	ENSG00000185324	CDK10	protein_coding	Amygdala	0.284	49	2.8166	0.0148166	0.00485353
3	ENSG00000144827	ABHD10	protein_coding	Pituitary	0.078	19	-2.8163	-0.0255671	0.0048581
7	ENSG00000168090	COPS6	protein_coding	Caudate_basal_ganglia	0.057	4	-2.81565	-0.0495828	0.00486785
4	ENSG00000128040	SPINK2	protein_coding	Brain_Cortex	0.176	114	2.81558	0.0160966	0.00486886
7	ENSG00000176125	UFSP1	protein_coding	Hypothalamus	0.045	16	2.81506	0.024105	0.00487688
17	ENSG00000129204	USP6	protein_coding	Pituitary	0.242	96	-2.81387	-0.0127983	0.00489498
17	ENSG00000167083	GNGT2	protein_coding	Pituitary	0.019	10	2.81265	0.0587852	0.00491352
17	ENSG00000196388	INCA1	protein_coding	Nucleus_accumbens_basal_ganglia	0.243	17	2.81252	0.0229844	0.00491548
14	ENSG00000092020	PPP2R3C	protein_coding	Caudate_basal_ganglia	0.224	53	2.81212	0.0122769	0.00492157
17	ENSG00000087191	PSMC5	protein_coding	Hypothalamus	0.098	92	2.81199	0.0176564	0.00492358
19	ENSG00000176222	ZNF404	protein_coding	Caudate_basal_ganglia	0.316	53	-2.81117	-0.00971146	0.00493621
1	ENSG00000132781	MUTYH	protein_coding	Brain_Cortex	0.051	7	2.81106	0.0383566	0.00493779
9	ENSG00000196196	HRCT1	protein_coding	Putamen_basal_ganglia	0.124	57	-2.81103	-0.0278946	0.00493834
4	ENSG00000247775	SNCA-AS1	lncRNA	Brain_Anterior_cingulate_cortex_BA24	0.109	25	-2.811	-0.0253902	0.00493876
17	ENSG00000132481	TRIM47	protein_coding	Amygdala	0.055	32	-2.81037	-0.0228267	0.0049484
3	ENSG00000272360	AC116036.2	lncRNA	Substantia_nigra	0.074	50	2.80984	0.0158068	0.00495656
15	ENSG00000140497	SCAMP2	protein_coding	Nucleus_accumbens_basal_ganglia	0.02	51	2.80984	0.0373494	0.00495662
15	ENSG00000180979	LRRC57	protein_coding	Substantia_nigra	0.066	27	-2.80983	-0.0305933	0.00495683
6	ENSG00000146242	TPBG	protein_coding	Brain_Anterior_cingulate_cortex_BA24	0.037	30	-2.80971	-0.0281842	0.00495865
4	ENSG00000251632	LINC02172	lncRNA	Brain_Anterior_cingulate_cortex_BA24	0.039	87	2.80902	0.0227857	0.00496933
17	ENSG00000108604	SMARCD2	protein_coding	Nucleus_accumbens_basal_ganglia	0.059	25	-2.80892	-0.0563426	0.00497083
19	ENSG00000267014	LINC01532	lncRNA	Nucleus_accumbens_basal_ganglia	0.041	22	2.80793	0.0257516	0.00498607
1	ENSG00000070759	TESK2	protein_coding	Caudate_basal_ganglia	0.168	13	-2.8078	-0.0448021	0.00498815
6	ENSG00000112339	HBS1L	protein_coding	Hypothalamus	0.304	21	2.80664	0.00944563	0.00500611
14	ENSG00000092020	PPP2R3C	protein_coding	Nucleus_accumbens_basal_ganglia	0.243	52	2.80656	0.0119737	0.00500734
1	ENSG00000132781	MUTYH	protein_coding	Hippocampus	0.034	7	2.80655	0.0374962	0.00500745
22	ENSG00000100151	PICK1	protein_coding	Amygdala	0.128	22	-2.8059	-0.0146836	0.00501756
7	ENSG00000146830	GIGYF1	protein_coding	Hypothalamus	0.109	124	-2.80499	-0.0152313	0.00503176
16	ENSG00000157322	CLEC18A	protein_coding	Amygdala	0.419	26	2.80465	0.0103834	0.00503711
16	ENSG00000090861	AARS	protein_coding	Pituitary	0.111	44	-2.80453	-0.0181844	0.00503899
20	ENSG00000171940	ZNF217	protein_coding	Caudate_basal_ganglia	0.031	6	-2.80424	-0.056022	0.00504358
19	ENSG00000064666	CNN2	protein_coding	Amygdala	0.046	19	2.80338	0.0305453	0.00505702
11	ENSG00000196666	FAM180B	protein_coding	Brain_Cortex	0.065	15	-2.8032	-0.0598178	0.00505976
1	ENSG00000132781	MUTYH	protein_coding	Brain_Anterior_cingulate_cortex_BA24	0.061	7	2.80309	0.0344769	0.00506155
10	ENSG00000228065	LINC01515	lncRNA	Pituitary	0.179	103	-2.80304	-0.0175619	0.00506229
16	ENSG00000090861	AARS	protein_coding	Caudate_basal_ganglia	0.071	46	-2.80255	-0.0207487	0.00506998
14	ENSG00000119673	ACOT2	protein_coding	Caudate_basal_ganglia	0.265	80	-2.80229	-0.0112792	0.00507415
3	ENSG00000170837	GPR27	protein_coding	Hippocampus	0.068	57	2.8021	0.0178919	0.00507712
2	ENSG00000204634	TBC1D8	protein_coding	Pituitary	0.018	14	-2.80198	-0.0875866	0.00507902
12	ENSG00000205810	KLRC3	protein_coding	Amygdala	0.085	51	-2.80171	-0.0280266	0.00508322
12	ENSG00000126746	ZNF384	protein_coding	Putamen_basal_ganglia	0.055	49	2.80155	0.0409336	0.00508583
14	ENSG00000270108	AL049840.6	lncRNA	Pituitary	0.036	14	-2.80114	-0.0349635	0.0050922
2	ENSG00000115561	CHMP3	protein_coding	Substantia_nigra	0.136	63	-2.80048	-0.0121652	0.0051026
6	ENSG00000231760	AL355312.2	lncRNA	Pituitary	0.198	22	-2.79991	-0.0135979	0.00511174
1	ENSG00000132781	MUTYH	protein_coding	Nucleus_accumbens_basal_ganglia	0.128	7	2.79935	0.0252564	0.00512055
19	ENSG00000177045	SIX5	protein_coding	Caudate_basal_ganglia	0.038	18	-2.7991	-0.0489081	0.00512459
1	ENSG00000117245	KIF17	protein_coding	Putamen_basal_ganglia	0.244	60	-2.79873	-0.0124445	0.00513035
4	ENSG00000169288	MRPL1	protein_coding	Amygdala	0.053	14	-2.79746	-0.0328944	0.00515068
19	ENSG00000267244	AC012615.6	lncRNA	Hippocampus	0.032	10	2.79686	0.593628	0.00516026
6	ENSG00000137338	PGBD1	protein_coding	Brain_Anterior_cingulate_cortex_BA24	0.076	86	-2.79674	-0.0166594	0.00516204
6	ENSG00000187987	ZSCAN23	protein_coding	Brain_Cortex	0.259	22	2.79605	0.0126693	0.00517314
17	ENSG00000266718	AC079336.5	lncRNA	Pituitary	0.04	98	-2.79599	-0.0243071	0.00517417
16	ENSG00000197943	PLCG2	protein_coding	Substantia_nigra	0.04	65	-2.79475	-0.0195927	0.00519392
4	ENSG00000251432	LINC02615	lncRNA	Hypothalamus	0.049	51	2.7945	0.0211549	0.00519795
22	ENSG00000100372	SLC25A17	protein_coding	Putamen_basal_ganglia	0.063	16	2.79447	0.0248945	0.00519841
12	ENSG00000179715	PCED1B	protein_coding	Nucleus_accumbens_basal_ganglia	0.156	108	2.79412	0.0184917	0.00520406
12	ENSG00000183542	KLRC4	protein_coding	Caudate_basal_ganglia	0.058	92	-2.79398	-0.0231527	0.00520641
16	ENSG00000157322	CLEC18A	protein_coding	Hypothalamus	0.483	26	2.79224	0.00982677	0.00523447
7	ENSG00000146830	GIGYF1	protein_coding	Amygdala	0.113	124	-2.79176	-0.0131549	0.00524224
6	ENSG00000231074	HCG18	lncRNA	Brain_Anterior_cingulate_cortex_BA24	0.046	88	-2.79101	-0.0192161	0.00525446
20	ENSG00000132646	PCNA	protein_coding	Brain_Cortex	0.028	9	-2.79046	-0.0804592	0.00526328
22	ENSG00000093000	NUP50	protein_coding	Brain_Anterior_cingulate_cortex_BA24	0.195	42	2.78996	0.014148	0.00527152
10	ENSG00000181274	FRAT2	protein_coding	Putamen_basal_ganglia	0.027	16	-2.78983	-0.0511115	0.00527365
4	ENSG00000272588	AC139887.4	lncRNA	Nucleus_accumbens_basal_ganglia	0.07	13	2.78925	0.0758329	0.00528309
13	ENSG00000275202	AL161421.1	lncRNA	Substantia_nigra	0.049	16	2.78918	0.0196635	0.00528424
16	ENSG00000198373	WWP2	protein_coding	Nucleus_accumbens_basal_ganglia	0.022	54	-2.78866	-0.0260578	0.00529259
21	ENSG00000160179	ABCG1	protein_coding	Caudate_basal_ganglia	0.076	28	-2.78826	-0.060251	0.00529925
17	ENSG00000274341	AC005899.6	lncRNA	Pituitary	0.021	13	-2.78767	-0.0554197	0.00530883
7	ENSG00000106330	MOSPD3	protein_coding	Hippocampus	0.03	9	-2.78738	-0.306563	0.00531369
1	ENSG00000132781	MUTYH	protein_coding	Putamen_basal_ganglia	0.115	7	2.78716	0.0298326	0.00531727
6	ENSG00000112667	DNPH1	protein_coding	Caudate_basal_ganglia	0.128	28	2.78693	0.015846	0.00532103
18	ENSG00000078043	PIAS2	protein_coding	Putamen_basal_ganglia	0.079	20	2.78691	0.0197879	0.00532132
17	ENSG00000167083	GNGT2	protein_coding	Hippocampus	0.053	10	2.78666	0.0700831	0.00532548
14	ENSG00000142208	AKT1	protein_coding	Brain_Cortex	0.091	28	2.78657	0.0250628	0.00532689
14	ENSG00000092020	PPP2R3C	protein_coding	Amygdala	0.111	53	2.78656	0.0160601	0.00532708
18	ENSG00000078043	PIAS2	protein_coding	Brain_Cortex	0.036	20	2.78629	0.0302795	0.00533157
17	ENSG00000108671	PSMD11	protein_coding	Caudate_basal_ganglia	0.027	50	-2.78578	-0.0481332	0.00533986
1	ENSG00000117245	KIF17	protein_coding	Substantia_nigra	0.152	57	-2.78499	-0.020373	0.00535296
6	ENSG00000187987	ZSCAN23	protein_coding	Caudate_basal_ganglia	0.163	22	2.78476	0.0150628	0.00535672
14	ENSG00000131966	ACTR10	protein_coding	Pituitary	0.078	136	-2.78465	-0.0175714	0.00535858
6	ENSG00000146112	PPP1R18	protein_coding	Brain_Cortex	0.019	13	-2.78451	-0.282628	0.00536082
6	ENSG00000118514	ALDH8A1	protein_coding	Nucleus_accumbens_basal_ganglia	0.38	18	2.78425	0.00910177	0.00536513
10	ENSG00000272572	AL138762.1	lncRNA	Amygdala	0.094	65	-2.78414	-0.0124741	0.00536697
1	ENSG00000215845	TSTD1	protein_coding	Nucleus_accumbens_basal_ganglia	0.281	26	2.78395	0.0101558	0.00537021
15	ENSG00000259291	ZNF710-AS1	lncRNA	Brain_Cortex	0.028	6	2.78375	0.0717502	0.00537346
6	ENSG00000204528	PSORS1C3	lncRNA	Pituitary	0.387	45	-2.78371	-0.00960476	0.00537418
16	ENSG00000185324	CDK10	protein_coding	Brain_Cortex	0.308	49	2.78367	0.0099195	0.00537482
16	ENSG00000157322	CLEC18A	protein_coding	Brain_Anterior_cingulate_cortex_BA24	0.427	26	2.78352	0.00866418	0.00537726
17	ENSG00000196388	INCA1	protein_coding	Brain_Cortex	0.124	17	2.78325	0.0265764	0.00538166
4	ENSG00000138660	AP1AR	protein_coding	Pituitary	0.025	11	2.7813	0.0359476	0.00541417
8	ENSG00000134020	PEBP4	protein_coding	Putamen_basal_ganglia	0.217	63	2.78117	0.0127611	0.00541628
14	ENSG00000270108	AL049840.6	lncRNA	Brain_Cortex	0.053	14	-2.78096	-0.0327764	0.00541985
17	ENSG00000266718	AC079336.5	lncRNA	Hypothalamus	0.112	102	-2.78063	-0.0171209	0.00542536
6	ENSG00000066379	ZNRD1	protein_coding	Hypothalamus	0.135	75	-2.78036	-0.0191115	0.0054298
14	ENSG00000168952	STXBP6	protein_coding	Brain_Cortex	0.262	40	2.77996	0.0162182	0.00543651
11	ENSG00000254872	LINC02688	lncRNA	Brain_Cortex	0.251	124	-2.77977	-0.0168173	0.00543981
19	ENSG00000171051	FPR1	protein_coding	Nucleus_accumbens_basal_ganglia	0.089	4	-2.77953	-0.0276764	0.0054438
4	ENSG00000251432	LINC02615	lncRNA	Brain_Anterior_cingulate_cortex_BA24	0.033	51	2.77913	0.0180024	0.00545053
10	ENSG00000228065	LINC01515	lncRNA	Caudate_basal_ganglia	0.133	98	-2.77906	-0.0188625	0.00545164
14	ENSG00000131966	ACTR10	protein_coding	Hippocampus	0.152	143	-2.77875	-0.0151655	0.0054569
16	ENSG00000090861	AARS	protein_coding	Substantia_nigra	0.082	46	-2.77844	-0.0176933	0.00546202
6	ENSG00000231760	AL355312.2	lncRNA	Hypothalamus	0.175	22	-2.77839	-0.0118921	0.00546292
17	ENSG00000167083	GNGT2	protein_coding	Substantia_nigra	0.067	10	2.77826	0.0406994	0.00546507
1	ENSG00000070759	TESK2	protein_coding	Putamen_basal_ganglia	0.088	13	-2.7777	-0.0413062	0.00547443
17	ENSG00000161513	FDXR	protein_coding	Hippocampus	0.072	39	-2.77751	-0.0194296	0.00547767
22	ENSG00000093000	NUP50	protein_coding	Hypothalamus	0.174	42	2.77714	0.0151509	0.00548392
1	ENSG00000133216	EPHB2	protein_coding	Putamen_basal_ganglia	0.133	33	2.77619	0.0194288	0.00549995
6	ENSG00000186231	KLHL32	protein_coding	Substantia_nigra	0.107	13	-2.77585	-0.0392679	0.00550579
10	ENSG00000119973	PRLHR	protein_coding	Amygdala	0.064	5	2.77575	0.119278	0.00550743
7	ENSG00000273014	AC018645.3	lncRNA	Hypothalamus	0.043	53	2.77567	0.0252611	0.00550886
17	ENSG00000132481	TRIM47	protein_coding	Brain_Cortex	0.157	31	-2.77566	-0.0177143	0.00550897
17	ENSG00000166260	COX11	protein_coding	Substantia_nigra	0.264	33	-2.77473	-0.0111043	0.00552483
6	ENSG00000240053	LY6G5B	protein_coding	Hypothalamus	0.193	113	2.77441	0.0137479	0.00553026
3	ENSG00000272360	AC116036.2	lncRNA	Brain_Cortex	0.029	53	2.77371	0.0218163	0.00554219
5	ENSG00000204970	PCDHA1	protein_coding	Pituitary	0.119	31	-2.77369	-0.0216905	0.00554253
7	ENSG00000176125	UFSP1	protein_coding	Amygdala	0.104	16	2.77358	0.0181967	0.00554432
16	ENSG00000185324	CDK10	protein_coding	Brain_Anterior_cingulate_cortex_BA24	0.166	49	2.77233	0.0124119	0.00556568
4	ENSG00000168993	CPLX1	protein_coding	Pituitary	0.234	80	-2.77229	-0.0116973	0.00556632
17	ENSG00000161509	GRIN2C	protein_coding	Putamen_basal_ganglia	0.028	30	-2.77203	-0.0266512	0.00557074
6	ENSG00000240053	LY6G5B	protein_coding	Pituitary	0.254	113	2.77151	0.0192173	0.00557972
22	ENSG00000099954	CECR2	protein_coding	Brain_Cortex	0.025	32	-2.77066	-0.219084	0.00559426
22	ENSG00000161179	YDJC	protein_coding	Brain_Cortex	0.073	9	-2.7705	-0.0644934	0.00559703
21	ENSG00000273492	AP000229.1	lncRNA	Amygdala	0.468	14	-2.77011	-0.00983247	0.00560382
22	ENSG00000025708	TYMP	protein_coding	Brain_Cortex	0.042	63	2.76965	0.0316038	0.00561165
4	ENSG00000185619	PCGF3	protein_coding	Caudate_basal_ganglia	0.074	22	-2.76949	-0.016234	0.00561444
17	ENSG00000091536	MYO15A	protein_coding	Caudate_basal_ganglia	0.077	62	2.76911	0.0233447	0.005621
16	ENSG00000149922	TBX6	protein_coding	Brain_Cortex	0.257	15	-2.76898	-0.0118986	0.00562329
16	ENSG00000157322	CLEC18A	protein_coding	Hippocampus	0.435	26	2.76896	0.0105915	0.0056236
6	ENSG00000231760	AL355312.2	lncRNA	Brain_Anterior_cingulate_cortex_BA24	0.114	22	-2.76894	-0.0130777	0.00562392
6	ENSG00000231760	AL355312.2	lncRNA	Caudate_basal_ganglia	0.29	22	-2.76893	-0.00902349	0.00562402
6	ENSG00000231852	CYP21A2	protein_coding	Hippocampus	0.074	193	-2.76887	-0.0200492	0.00562517
4	ENSG00000247775	SNCA-AS1	lncRNA	Nucleus_accumbens_basal_ganglia	0.052	25	-2.76885	-0.0341201	0.00562551
16	ENSG00000140650	PMM2	protein_coding	Pituitary	0.029	17	2.76847	0.0505125	0.00563201
7	ENSG00000165215	CLDN3	protein_coding	Pituitary	0.155	3	-2.76809	-0.0257908	0.00563863
14	ENSG00000269940	AL049840.4	lncRNA	Amygdala	0.076	28	-2.76623	-0.0320923	0.00567093
2	ENSG00000068615	REEP1	protein_coding	Caudate_basal_ganglia	0.136	62	2.7661	0.0153707	0.00567303
12	ENSG00000111785	RIC8B	protein_coding	Pituitary	0.023	11	-2.76541	-0.0857828	0.0056852
19	ENSG00000267058	AC006213.2	lncRNA	Substantia_nigra	0.042	16	-2.76503	-0.017714	0.00569179
20	ENSG00000197114	ZGPAT	protein_coding	Brain_Anterior_cingulate_cortex_BA24	0.048	13	-2.76411	-0.0648472	0.00570781
8	ENSG00000104343	UBE2W	protein_coding	Amygdala	0.042	6	2.76361	0.132898	0.00571666
19	ENSG00000185800	DMWD	protein_coding	Substantia_nigra	0.065	12	2.76336	0.0289885	0.00572105
20	ENSG00000197818	SLC9A8	protein_coding	Putamen_basal_ganglia	0.05	69	2.76328	0.0226333	0.00572239
17	ENSG00000129204	USP6	protein_coding	Brain_Cortex	0.096	96	-2.76302	-0.0187242	0.005727
17	ENSG00000266718	AC079336.5	lncRNA	Brain_Cortex	0.267	94	-2.76292	-0.0117746	0.00572871
17	ENSG00000108984	MAP2K6	protein_coding	Caudate_basal_ganglia	0.023	10	-2.76276	-0.439799	0.00573148
19	ENSG00000169136	ATF5	protein_coding	Hippocampus	0.028	15	-2.76271	-0.521899	0.0057324
18	ENSG00000078043	PIAS2	protein_coding	Amygdala	0.069	20	2.7619	0.0211741	0.00574667
17	ENSG00000196388	INCA1	protein_coding	Caudate_basal_ganglia	0.103	17	2.76151	0.0265393	0.00575351
14	ENSG00000119673	ACOT2	protein_coding	Nucleus_accumbens_basal_ganglia	0.401	80	-2.76147	-0.0101715	0.00575419
4	ENSG00000145365	TIFA	protein_coding	Brain_Cortex	0.052	82	-2.76096	-0.0170538	0.00576326
6	ENSG00000203722	RAET1G	protein_coding	Hypothalamus	0.045	22	-2.76079	-0.0212627	0.00576612
6	ENSG00000204619	PPP1R11	protein_coding	Substantia_nigra	0.087	4	-2.76029	-0.0707075	0.00577495
6	ENSG00000204252	HLA-DOA	protein_coding	Brain_Cortex	0.028	31	-2.76009	-0.0496085	0.0057786
2	ENSG00000115561	CHMP3	protein_coding	Hypothalamus	0.059	63	-2.75985	-0.0164457	0.00578283
21	ENSG00000281903	LINC02246	lncRNA	Brain_Anterior_cingulate_cortex_BA24	0.044	16	-2.7597	-0.094125	0.00578536
16	ENSG00000260136	AC008915.2	lncRNA	Brain_Anterior_cingulate_cortex_BA24	0.051	29	-2.75963	-0.0322983	0.00578671
6	ENSG00000231760	AL355312.2	lncRNA	Putamen_basal_ganglia	0.218	22	-2.75925	-0.013324	0.00579344
1	ENSG00000135823	STX6	protein_coding	Caudate_basal_ganglia	0.231	54	2.75856	0.0273169	0.00580565
5	ENSG00000261037	AC010266.2	lncRNA	Hypothalamus	0.069	63	-2.75847	-0.0141368	0.00580729
16	ENSG00000197943	PLCG2	protein_coding	Hippocampus	0.147	65	-2.7572	-0.0186238	0.0058299
17	ENSG00000087191	PSMC5	protein_coding	Pituitary	0.247	91	2.75582	0.0150359	0.00585451
17	ENSG00000167083	GNGT2	protein_coding	Brain_Anterior_cingulate_cortex_BA24	0.069	10	2.75556	0.0431253	0.00585923
6	ENSG00000055211	GINM1	protein_coding	Pituitary	0.125	64	2.75493	0.0138348	0.00587044
7	ENSG00000122644	ARL4A	protein_coding	Pituitary	0.034	11	-2.75482	-0.0462565	0.00587244
12	ENSG00000249695	AC026369.1	lncRNA	Nucleus_accumbens_basal_ganglia	0.099	23	-2.75443	-0.0222037	0.00587939
5	ENSG00000236882	LINC01554	lncRNA	Amygdala	0.135	102	2.75441	0.0171235	0.00587985
6	ENSG00000112667	DNPH1	protein_coding	Brain_Cortex	0.038	28	2.7535	0.0245626	0.00589622
20	ENSG00000197818	SLC9A8	protein_coding	Brain_Cortex	0.101	70	2.75313	0.0159724	0.00590276
1	ENSG00000070759	TESK2	protein_coding	Brain_Cortex	0.053	13	-2.75286	-0.0560113	0.00590764
14	ENSG00000233208	LINC00642	lncRNA	Brain_Cortex	0.094	27	2.75154	0.0309102	0.00593167
20	ENSG00000171940	ZNF217	protein_coding	Amygdala	0.047	6	-2.75132	-0.0368547	0.00593548
7	ENSG00000166997	CNPY4	protein_coding	Pituitary	0.054	80	-2.75101	-0.0217956	0.00594123
5	ENSG00000170606	HSPA4	protein_coding	Pituitary	0.043	108	2.75097	0.0221323	0.00594189
1	ENSG00000117245	KIF17	protein_coding	Pituitary	0.094	58	-2.75091	-0.0249729	0.00594291
7	ENSG00000146830	GIGYF1	protein_coding	Brain_Anterior_cingulate_cortex_BA24	0.083	124	-2.75088	-0.0213382	0.0059435
6	ENSG00000223537	AL109947.1	lncRNA	Amygdala	0.048	20	-2.75046	-0.0451184	0.00595116
12	ENSG00000183542	KLRC4	protein_coding	Hippocampus	0.145	93	-2.75032	-0.0165987	0.00595363
6	ENSG00000146112	PPP1R18	protein_coding	Amygdala	0.04	13	-2.75028	-0.0828971	0.00595451
6	ENSG00000120253	NUP43	protein_coding	Hippocampus	0.083	11	-2.75021	-0.0343178	0.00595573
6	ENSG00000272485	AL392183.1	lncRNA	Pituitary	0.02	3	-2.74994	-0.370007	0.00596071
16	ENSG00000157322	CLEC18A	protein_coding	Substantia_nigra	0.348	26	2.7495	0.012188	0.00596861
10	ENSG00000052749	RRP12	protein_coding	Caudate_basal_ganglia	0.387	14	-2.74933	-0.00899994	0.00597164
6	ENSG00000120253	NUP43	protein_coding	Pituitary	0.151	11	-2.74912	-0.0328514	0.00597548
6	ENSG00000240053	LY6G5B	protein_coding	Hippocampus	0.212	113	2.74901	0.0156621	0.00597762
19	ENSG00000171051	FPR1	protein_coding	Brain_Anterior_cingulate_cortex_BA24	0.111	4	-2.74848	-0.0207958	0.00598717
16	ENSG00000153048	CARHSP1	protein_coding	Substantia_nigra	0.052	14	2.7484	0.0927727	0.00598869
16	ENSG00000129925	TMEM8A	protein_coding	Putamen_basal_ganglia	0.259	33	2.74832	0.0098524	0.00599021
6	ENSG00000125337	KIF25	protein_coding	Amygdala	0.148	53	2.74812	0.0194297	0.00599378
19	ENSG00000176222	ZNF404	protein_coding	Substantia_nigra	0.316	54	-2.74775	-0.00970123	0.00600054
19	ENSG00000171051	FPR1	protein_coding	Caudate_basal_ganglia	0.133	4	-2.74757	-0.0207977	0.00600392
2	ENSG00000132330	SCLY	protein_coding	Hippocampus	0.058	37	2.74749	0.0211548	0.00600528
6	ENSG00000231760	AL355312.2	lncRNA	Amygdala	0.205	22	-2.74729	-0.0107247	0.00600902
17	ENSG00000091542	ALKBH5	protein_coding	Pituitary	0.073	73	2.74707	0.0172179	0.00601304
19	ENSG00000267100	ILF3-DT	lncRNA	Brain_Cortex	0.119	8	2.74589	0.018401	0.00603475
14	ENSG00000185347	TEDC1	protein_coding	Substantia_nigra	0.073	12	2.74581	0.0600626	0.00603611
19	ENSG00000167384	ZNF180	protein_coding	Nucleus_accumbens_basal_ganglia	0.246	22	-2.74505	-0.0139576	0.0060501
6	ENSG00000268592	AL355312.3	lncRNA	Hypothalamus	0.072	18	-2.74385	-0.0381509	0.00607226
1	ENSG00000117118	SDHB	protein_coding	Putamen_basal_ganglia	0.034	9	-2.74333	-0.0456806	0.00608188
10	ENSG00000095464	PDE6C	protein_coding	Hippocampus	0.075	27	-2.74324	-0.156828	0.00608355
2	ENSG00000115825	PRKD3	protein_coding	Hippocampus	0.167	109	-2.74306	-0.0138295	0.00608691
16	ENSG00000177946	CENPBD1	protein_coding	Brain_Anterior_cingulate_cortex_BA24	0.052	7	-2.74245	-0.0325619	0.0060982
6	ENSG00000231760	AL355312.2	lncRNA	Nucleus_accumbens_basal_ganglia	0.239	22	-2.74186	-0.00990391	0.00610919
16	ENSG00000157322	CLEC18A	protein_coding	Putamen_basal_ganglia	0.431	26	2.7418	0.0112002	0.00611044
15	ENSG00000103811	CTSH	protein_coding	Brain_Cortex	0.178	48	2.74166	0.012706	0.00611305
16	ENSG00000177946	CENPBD1	protein_coding	Caudate_basal_ganglia	0.046	7	-2.74132	-0.0318469	0.00611928
8	ENSG00000104343	UBE2W	protein_coding	Nucleus_accumbens_basal_ganglia	0.031	6	2.74054	0.141453	0.00613374
18	ENSG00000283458	AC011139.1	lncRNA	Putamen_basal_ganglia	0.027	27	-2.74053	-0.0647777	0.00613401
10	ENSG00000122378	PRXL2A	protein_coding	Hypothalamus	0.025	15	-2.74042	-0.0645473	0.00613599
3	ENSG00000163902	RPN1	protein_coding	Pituitary	0.042	16	2.74042	0.0274907	0.00613609
14	ENSG00000119673	ACOT2	protein_coding	Amygdala	0.225	80	-2.74041	-0.0105865	0.0061362
10	ENSG00000185875	THNSL1	protein_coding	Hypothalamus	0.032	6	-2.74008	-0.0494159	0.0061425
14	ENSG00000092020	PPP2R3C	protein_coding	Putamen_basal_ganglia	0.19	52	2.73989	0.012726	0.00614603
8	ENSG00000134020	PEBP4	protein_coding	Caudate_basal_ganglia	0.185	63	2.73968	0.0112665	0.00614983
14	ENSG00000257285	AL132780.1	lncRNA	Substantia_nigra	0.1	55	-2.73934	-0.0179794	0.00615635
14	ENSG00000092020	PPP2R3C	protein_coding	Hypothalamus	0.057	54	2.7391	0.0184821	0.00616084
5	ENSG00000050767	COL23A1	protein_coding	Putamen_basal_ganglia	0.114	123	2.73874	0.0324668	0.00616756
12	ENSG00000179195	ZNF664	protein_coding	Pituitary	0.025	16	-2.7381	-0.0470344	0.00617957
14	ENSG00000126214	KLC1	protein_coding	Hippocampus	0.04	9	-2.73773	-0.0345384	0.00618658
1	ENSG00000075151	EIF4G3	protein_coding	Pituitary	0.033	48	2.73688	0.0423704	0.00620243
13	ENSG00000215483	LINC00598	lncRNA	Caudate_basal_ganglia	0.123	7	-2.73684	-0.0342513	0.00620319
21	ENSG00000273492	AP000229.1	lncRNA	Nucleus_accumbens_basal_ganglia	0.441	14	-2.73682	-0.0126687	0.00620364
16	ENSG00000129925	TMEM8A	protein_coding	Nucleus_accumbens_basal_ganglia	0.143	33	2.73677	0.0120145	0.00620461
7	ENSG00000146904	EPHA1	protein_coding	Putamen_basal_ganglia	0.041	52	2.73655	0.0281327	0.00620862
17	ENSG00000251665	AC005920.3	lncRNA	Pituitary	0.03	3	-2.73594	-0.0632395	0.00622017
15	ENSG00000259668	AC066613.1	lncRNA	Substantia_nigra	0.133	72	2.73414	0.01534	0.00625442
20	ENSG00000176659	C20orf197	lncRNA	Brain_Anterior_cingulate_cortex_BA24	0.119	18	2.73354	0.0431439	0.0062657
2	ENSG00000218739	CEBPZOS	protein_coding	Brain_Cortex	0.143	66	-2.7332	-0.0127475	0.00627213
7	ENSG00000176125	UFSP1	protein_coding	Putamen_basal_ganglia	0.08	16	2.73309	0.0302818	0.00627427
17	ENSG00000166260	COX11	protein_coding	Putamen_basal_ganglia	0.329	33	-2.73246	-0.0106275	0.00628626
11	ENSG00000172638	EFEMP2	protein_coding	Hippocampus	0.036	18	-2.73246	-0.022551	0.0062863
1	ENSG00000117245	KIF17	protein_coding	Brain_Cortex	0.282	60	-2.73202	-0.0112184	0.00629472
19	ENSG00000064666	CNN2	protein_coding	Brain_Cortex	0.064	17	2.73176	0.0508705	0.00629979
16	ENSG00000167523	SPATA33	protein_coding	Hippocampus	0.128	13	-2.73151	-0.0401825	0.00630442
10	ENSG00000052749	RRP12	protein_coding	Brain_Cortex	0.133	14	-2.73055	-0.0168573	0.0063229
17	ENSG00000141314	RHBDL3	protein_coding	Brain_Anterior_cingulate_cortex_BA24	0.219	97	2.73036	0.013052	0.00632655
10	ENSG00000122359	ANXA11	protein_coding	Hypothalamus	0.208	71	2.73029	0.011609	0.00632791
11	ENSG00000213619	NDUFS3	protein_coding	Nucleus_accumbens_basal_ganglia	0.032	5	-2.73009	-0.120567	0.00633179
1	ENSG00000132781	MUTYH	protein_coding	Caudate_basal_ganglia	0.134	7	2.72955	0.029538	0.00634204
18	ENSG00000078043	PIAS2	protein_coding	Hippocampus	0.082	20	2.72933	0.0183859	0.00634632
5	ENSG00000145850	TIMD4	protein_coding	Hypothalamus	0.038	13	2.72929	0.0849369	0.00634705
6	ENSG00000112339	HBS1L	protein_coding	Brain_Cortex	0.132	21	2.72899	0.0137745	0.00635279
15	ENSG00000157734	SNX22	protein_coding	Pituitary	0.029	40	2.72862	0.0340328	0.00636007
19	ENSG00000213965	NUDT19	protein_coding	Substantia_nigra	0.059	75	-2.72815	-0.0273472	0.00636913
16	ENSG00000157322	CLEC18A	protein_coding	Pituitary	0.614	26	2.72782	0.0093337	0.00637548
1	ENSG00000117245	KIF17	protein_coding	Caudate_basal_ganglia	0.158	61	-2.72738	-0.0148796	0.00638404
17	ENSG00000171953	ATPAF2	protein_coding	Hippocampus	0.041	21	-2.72721	-0.0702923	0.00638723
7	ENSG00000122644	ARL4A	protein_coding	Hypothalamus	0.032	11	-2.72709	-0.0356805	0.00638951
1	ENSG00000143294	PRCC	protein_coding	Amygdala	0.041	14	-2.72708	-0.153085	0.0063897
1	ENSG00000084628	NKAIN1	protein_coding	Brain_Anterior_cingulate_cortex_BA24	0.324	6	2.72677	0.0120442	0.00639573
6	ENSG00000112667	DNPH1	protein_coding	Nucleus_accumbens_basal_ganglia	0.16	28	2.7259	0.0139856	0.00641255
6	ENSG00000112667	DNPH1	protein_coding	Hippocampus	0.057	28	2.72566	0.0281195	0.00641729
19	ENSG00000176920	FUT2	protein_coding	Hippocampus	0.12	14	2.72539	0.0251859	0.0064225
3	ENSG00000170837	GPR27	protein_coding	Hypothalamus	0.146	57	2.72539	0.0147667	0.00642261
6	ENSG00000268592	AL355312.3	lncRNA	Substantia_nigra	0.08	18	-2.72526	-0.0226899	0.00642515
19	ENSG00000171051	FPR1	protein_coding	Brain_Cortex	0.054	4	-2.7252	-0.0332419	0.00642623
3	ENSG00000163902	RPN1	protein_coding	Hypothalamus	0.064	17	2.7248	0.0201569	0.00643414
21	ENSG00000160214	RRP1	protein_coding	Brain_Cortex	0.023	12	2.7245	0.0551497	0.0064399
18	ENSG00000078043	PIAS2	protein_coding	Pituitary	0.019	20	2.72431	0.0332672	0.00644363
6	ENSG00000179344	HLA-DQB1	protein_coding	Substantia_nigra	0.61	44	2.72357	0.0224887	0.00645813
4	ENSG00000175920	DOK7	protein_coding	Amygdala	0.051	45	-2.72299	-0.0415789	0.00646947
16	ENSG00000185324	CDK10	protein_coding	Substantia_nigra	0.194	49	2.72268	0.0103851	0.00647551
6	ENSG00000124562	SNRPC	protein_coding	Caudate_basal_ganglia	0.215	37	2.72226	0.0149686	0.00648374
18	ENSG00000078043	PIAS2	protein_coding	Brain_Anterior_cingulate_cortex_BA24	0.153	20	2.72213	0.0159728	0.00648625
16	ENSG00000198373	WWP2	protein_coding	Hypothalamus	0.044	54	-2.7221	-0.0293285	0.00648685
15	ENSG00000259668	AC066613.1	lncRNA	Brain_Cortex	0.077	71	2.72169	0.0246723	0.006495
7	ENSG00000176125	UFSP1	protein_coding	Hippocampus	0.045	16	2.72155	0.0256097	0.0064977
4	ENSG00000091490	SEL1L3	protein_coding	Nucleus_accumbens_basal_ganglia	0.142	92	-2.72128	-0.0176	0.0065029
10	ENSG00000254635	WAC-AS1	lncRNA	Hypothalamus	0.041	27	-2.72109	-0.0169147	0.00650661
8	ENSG00000134020	PEBP4	protein_coding	Substantia_nigra	0.312	63	2.721	0.0120298	0.00650854
16	ENSG00000189091	SF3B3	protein_coding	Brain_Cortex	0.046	59	-2.7208	-0.0349006	0.00651251
11	ENSG00000184956	MUC6	protein_coding	Brain_Anterior_cingulate_cortex_BA24	0.057	10	-2.7207	-0.0456549	0.00651436
2	ENSG00000135919	SERPINE2	protein_coding	Hypothalamus	0.04	17	-2.71981	-0.110148	0.00653188
10	ENSG00000148700	ADD3	protein_coding	Brain_Cortex	0.044	26	-2.71911	-0.0330017	0.00654571
19	ENSG00000176222	ZNF404	protein_coding	Amygdala	0.269	53	-2.71875	-0.00937971	0.00655289
7	ENSG00000176125	UFSP1	protein_coding	Caudate_basal_ganglia	0.088	16	2.71758	0.0190373	0.00657605
16	ENSG00000177946	CENPBD1	protein_coding	Putamen_basal_ganglia	0.078	7	-2.71742	-0.0260817	0.00657929
10	ENSG00000052749	RRP12	protein_coding	Putamen_basal_ganglia	0.201	14	-2.71695	-0.0158267	0.00658856
11	ENSG00000149577	SIDT2	protein_coding	Brain_Cortex	0.052	49	-2.7169	-0.0271006	0.00658956
10	ENSG00000122359	ANXA11	protein_coding	Substantia_nigra	0.209	71	2.71648	0.0136959	0.0065981
14	ENSG00000270108	AL049840.6	lncRNA	Substantia_nigra	0.192	14	-2.71619	-0.0196927	0.00660374
19	ENSG00000116032	GRIN3B	protein_coding	Brain_Anterior_cingulate_cortex_BA24	0.049	51	-2.71572	-0.0171687	0.00661309
1	ENSG00000225880	LINC00115	lncRNA	Caudate_basal_ganglia	0.264	10	2.71556	0.157186	0.00661638
6	ENSG00000146112	PPP1R18	protein_coding	Nucleus_accumbens_basal_ganglia	0.025	13	-2.71536	-0.145934	0.00662041
16	ENSG00000167523	SPATA33	protein_coding	Hypothalamus	0.086	13	-2.71496	-0.0400193	0.00662847
5	ENSG00000248150	LINC02150	lncRNA	Nucleus_accumbens_basal_ganglia	0.188	8	-2.71339	-0.0134226	0.00665989
8	ENSG00000104343	UBE2W	protein_coding	Hippocampus	0.047	6	2.71306	0.151657	0.00666648
22	ENSG00000100151	PICK1	protein_coding	Putamen_basal_ganglia	0.273	23	-2.7125	-0.0123248	0.00667787
15	ENSG00000259188	AC025040.1	lncRNA	Pituitary	0.023	28	2.71179	0.0993026	0.00669216
19	ENSG00000176222	ZNF404	protein_coding	Putamen_basal_ganglia	0.222	50	-2.71132	-0.00951298	0.00670153
6	ENSG00000112339	HBS1L	protein_coding	Nucleus_accumbens_basal_ganglia	0.237	21	2.71104	0.0104469	0.0067072
22	ENSG00000100151	PICK1	protein_coding	Caudate_basal_ganglia	0.092	23	-2.71064	-0.0188942	0.0067154
7	ENSG00000122644	ARL4A	protein_coding	Amygdala	0.043	11	-2.71007	-0.0289111	0.00672699
8	ENSG00000104343	UBE2W	protein_coding	Hypothalamus	0.038	6	2.70996	0.117274	0.0067291
20	ENSG00000101255	TRIB3	protein_coding	Substantia_nigra	0.355	95	2.70956	0.0115962	0.0067372
[truncated: 67,252 more rows]
