# Supplementary material for: A transcriptome-wide association study of Alzheimer’s disease using prediction models of relevant tissues identifies novel candidate susceptibility genes
Source: Genome Med. 2021 Sep 1;13:141. doi: 10.1186/s13073-021-00959-y (PMC8408990; doi:10.1186/s13073-021-00959-y)
Supplement: Supplementary file 3 — Additional file 3: Table S3. Individual tissue model derived associations for 35 genes newly identified in the present TWAS. [file 13073_2021_959_MOESM3_ESM.xlsx]

## Sheet: Sheet1
Table S3: Individual tissue model derived associations for 35 genes newly identified in the present TWAS.
Region	Gene name	Typea	Model	R2 b	Number	OR (95% CI)	P value	Combined P value	Index SNP(s)c	Distance
					of SNPs					of gene to
					in model					the index
										SNP (kb)
1q23.3	NDUFS2	protein	Putamen basal ganglia	0.1	103	0.97 (0.96 - 0.98)	5.01 × 10-9	2.81 × 10-10	rs4575098	11.5
			Nucleus accumbens basal ganglia	0.07	101	0.96 (0.95 - 0.97)	1.83 × 10-9
			Caudate basal ganglia	0.07	101	0.95 (0.94 - 0.97)	5.09 × 10-11
			Brain Cortex	0.05	100	0.95 (0.94 - 0.97)	5.32 × 10-8
			Hypothalamus	0.04	102	0.95 (0.93 - 0.97)	2.04 × 10-6
			Brain Anterior cingulate cortex BA24	0.04	102	0.95 (0.93 - 0.96)	6.79 × 10-10
			Hippocampus	0.04	99	0.94 (0.92 - 0.96)	3.29 × 10-10
	FCER1G	protein	Brain Cortex	0.04	5	0.92 (0.89 - 0.94)	5.56 × 10-10	7.43 × 10-10	rs4575098	29.63
			Hypothalamus	0.04	5	0.92 (0.89 - 0.94)	1.44 × 10-9
			Putamen basal ganglia	0.03	5	0.90 (0.87 - 0.93)	9.28 × 10-10
			Nucleus accumbens basal ganglia	0.05	5	0.90 (0.87 - 0.93)	3.54 × 10-10
			Caudate basal ganglia	0.02	5	0.87 (0.84 - 0.91)	2.98 × 10-9
	B4GALT3	protein	Amygdala	0.04	23	1.07 (1.04 - 1.10)	1.45 × 10-6	1.45 × 10-6	rs4575098	7.63
	NIT1	protein	Brain Anterior cingulate cortex BA24	0.05	14	0.90 (0.86 - 0.94)	5.36 × 10-6	1.85 × 10-6	rs4575098	60.16
			Nucleus accumbens basal ganglia	0.05	14	0.87 (0.83 - 0.92)	7.41 × 10-7
			Brain Cortex	0.04	14	0.83 (0.77 - 0.90)	1.12 × 10-5
4q25	FAM241A	protein	Caudate basal ganglia	0.16	22	0.98 (0.97 - 0.99)	1.19 × 10-5	2.88 × 10-6	rs6448451	102042
			Putamen basal ganglia	0.15	23	0.98 (0.97 - 0.99)	4.03 × 10-6
			Nucleus accumbens basal ganglia	0.15	23	0.98 (0.97 - 0.99)	2.99 × 10-6
			Pituitary	0.09	22	0.97 (0.96 - 0.98)	1.60 × 10-6
			Amygdala	0.05	22	0.96 (0.95 - 0.98)	6.36 × 10-6
			Hypothalamus	0.05	23	0.96 (0.95 - 0.98)	1.87 × 10-6
			Substantia nigra	0.04	19	0.95 (0.94 - 0.97)	8.53 × 10-6
			Brain Cortex	0.03	21	0.95 (0.93 - 0.97)	1.48 × 10-6
6p12.3	AL355353.1	lncRNA	Putamen basal ganglia	0.11	51	0.97 (0.96 - 0.98)	2.16 × 10-8	3.16 × 10-8	rs9381563	12.34
			Substantia nigra	0.07	51	0.97 (0.96 - 0.98)	1.52 × 10-7
			Pituitary	0.23	52	0.97 (0.96 - 0.98)	3.24 × 10-8
			Caudate basal ganglia	0.08	52	0.96 (0.95 - 0.98)	2.65 × 10-8
			Nucleus accumbens basal ganglia	0.07	51	0.96 (0.95 - 0.98)	1.23 × 10-8
			Hypothalamus	0.03	51	0.96 (0.95 - 0.97)	2.58 × 10-8
			Brain Cortex	0.07	49	0.96 (0.94 - 0.97)	8.41 × 10-8
			Hippocampus	0.04	52	0.83 (0.63 - 1.10)	2.05 × 10-1
	CD2AP	protein	Nucleus accumbens basal ganglia	0.03	12	1.12 (1.07 - 1.16)	1.04 × 10-7	1.98 × 10-7	rs10948363	within
			Brain Cortex	0.02	12	1.10 (1.05 - 1.16)	1.31 × 10-4
			Brain Anterior cingulate cortex BA24	0.03	12	1.07 (1.04 - 1.10)	3.95 × 10-7
			Substantia nigra	0.06	12	1.07 (1.04 - 1.10)	4.25 × 10-7
			Pituitary	0.21	12	1.07 (1.04 - 1.10)	9.28 × 10-8
6p21.32	BTNL2	protein	Caudate basal ganglia	0.14	139	1.07 (1.05 - 1.10)	5.09 × 10-12	1.95 × 10-11	rs9271192	203.63
			Nucleus accumbens basal ganglia	0.08	139	1.06 (1.04 - 1.08)	6.14 × 10-12
			Brain Cortex	0.11	138	1.05 (1.03 - 1.07)	1.10 × 10-6
			Brain Anterior cingulate cortex BA24	0.08	139	1.05 (1.03 - 1.07)	2.56 × 10-7
			Hippocampus	0.09	138	1.05 (1.03 - 1.07)	2.69 × 10-6
			Hypothalamus	0.13	139	1.05 (1.03 - 1.07)	1.81 × 10-8
			Substantia nigra	0.04	139	1.04 (1.02 - 1.05)	5.16 × 10-6
6p21.33	SAPCD1	protein	Nucleus accumbens basal ganglia	0.03	1	0.26 (0.16 - 0.42)	3.61 × 10-8	3.61 × 10-8	rs9271192	845.9
7q22.1	PVRIG	protein	Hippocampus	0.28	37	0.98 (0.97 - 0.99)	9.74 × 10-9	4.44 × 10-9	rs7384878	112.94
			Putamen basal ganglia	0.3	39	0.98 (0.97 - 0.98)	7.57 × 10-9
			Amygdala	0.29	39	0.97 (0.97 - 0.98)	1.97 × 10-9
			Nucleus accumbens basal ganglia	0.26	40	0.97 (0.97 - 0.98)	1.07 × 10-9
			Substantia nigra	0.2	39	0.97 (0.97 - 0.98)	5.31 × 10-8
			Brain Cortex	0.22	39	0.97 (0.96 - 0.98)	3.93 × 10-8
			Caudate basal ganglia	0.28	37	0.97 (0.96 - 0.98)	2.10 × 10-8
			Hypothalamus	0.19	40	0.97 (0.96 - 0.98)	1.11 × 10-8
			Brain Anterior cingulate cortex BA24	0.05	39	0.96 (0.95 - 0.97)	2.54 × 10-9
			Pituitary	0.05	39	0.96 (0.94 - 0.98)	7.12 × 10-7
	AZGP1	protein	Hippocampus	0.06	17	0.95 (0.93 - 0.97)	1.52 × 10-7	3.96 × 10-8	rs7384878	358.38
			Hypothalamus	0.03	17	0.95 (0.93 - 0.97)	1.57 × 10-7
			Brain Cortex	0.07	17	0.94 (0.92 - 0.96)	1.57 × 10-8
			Caudate basal ganglia	0.08	17	0.94 (0.92 - 0.96)	2.02 × 10-8
			Putamen basal ganglia	0.03	17	0.94 (0.92 - 0.96)	4.06 × 10-8
			Pituitary	0.02	17	0.90 (0.86 - 0.94)	1.31 × 10-6
	AC004522.3	lncRNA	Caudate basal ganglia	0.15	14	0.97 (0.96 - 0.98)	3.65 × 10-6	5.00 × 10-8	rs7384878	385.81
			Brain Anterior cingulate cortex BA24	0.06	12	0.96 (0.95 - 0.98)	5.97 × 10-7
			Nucleus accumbens basal ganglia	0.11	12	0.96 (0.95 - 0.97)	1.25 × 10-8
			Pituitary	0.04	12	0.96 (0.94 - 0.98)	8.71 × 10-6
			Amygdala	0.1	14	0.96 (0.94 - 0.97)	2.63 × 10-8
			Hypothalamus	0.03	14	0.96 (0.94 - 0.97)	5.06 × 10-8
			Putamen basal ganglia	0.03	14	0.95 (0.94 - 0.97)	4.62 × 10-6
	CNPY4	protein	Hippocampus	0.05	79	0.98 (0.97 - 0.99)	2.70 × 10-4	1.85 × 10-7	rs7384878	208.92
			Pituitary	0.05	80	0.98 (0.96 - 0.99)	5.94 × 10-3
			Brain Anterior cingulate cortex BA24	0.09	78	0.97 (0.95 - 0.98)	4.02 × 10-7
			Nucleus accumbens basal ganglia	0.15	76	0.97 (0.95 - 0.98)	7.60 × 10-8
			Caudate basal ganglia	0.1	77	0.96 (0.95 - 0.98)	4.85 × 10-8
			Hypothalamus	0.11	75	0.96 (0.95 - 0.98)	2.63 × 10-6
			Putamen basal ganglia	0.03	76	0.95 (0.93 - 0.97)	8.92 × 10-7
	CASTOR3	protein	Substantia nigra	0.16	41	0.97 (0.96 - 0.99)	3.71 × 10-6	2.77 × 10-7	rs7384878	62.19
			Amygdala	0.11	41	0.97 (0.96 - 0.98)	1.67 × 10-6
			Hippocampus	0.09	38	0.97 (0.95 - 0.98)	1.72 × 10-6
			Caudate basal ganglia	0.07	39	0.97 (0.95 - 0.98)	1.53 × 10-7
			Putamen basal ganglia	0.06	39	0.96 (0.95 - 0.98)	1.84 × 10-7
			Hypothalamus	0.06	40	0.96 (0.94 - 0.97)	1.21 × 10-7
	LAMTOR4	protein	Brain Cortex	0.08	31	1.00 (0.99 - 1.02)	5.98 × 10-1	3.35 × 10-7	rs7384878	178.48
			Substantia nigra	0.05	31	0.95 (0.93 - 0.97)	1.15 × 10-7
			Hippocampus	0.04	31	0.94 (0.91 - 0.96)	3.96 × 10-6
	STAG3	protein	Substantia nigra	0.39	35	0.99 (0.98 - 0.99)	1.63 × 10-5	5.62 × 10-7	rs7384878	112.94
			Nucleus accumbens basal ganglia	0.36	35	0.98 (0.98 - 0.99)	9.32 × 10-7
			Hippocampus	0.25	35	0.98 (0.97 - 0.99)	2.56 × 10-7
			Amygdala	0.24	35	0.98 (0.97 - 0.99)	1.11 × 10-7
			Caudate basal ganglia	0.32	35	0.98 (0.97 - 0.99)	6.77 × 10-6
			Putamen basal ganglia	0.31	35	0.98 (0.97 - 0.99)	2.90 × 10-5
			Hypothalamus	0.23	35	0.98 (0.97 - 0.99)	1.37 × 10-6
			Brain Anterior cingulate cortex BA24	0.11	35	0.97 (0.96 - 0.98)	1.38 × 10-6
			Brain Cortex	0.27	35	0.97 (0.95 - 0.98)	4.86 × 10-7
			Pituitary	0.16	35	0.97 (0.95 - 0.98)	2.76 × 10-5
	GJC3	protein	Putamen basal ganglia	0.03	6	0.87 (0.82 - 0.92)	1.30 × 10-6	8.58 × 10-7	rs7384878	404.81
			Brain Anterior cingulate cortex BA24	0.03	6	0.86 (0.81 - 0.91)	1.13 × 10-6
			Hippocampus	0.04	6	0.84 (0.78 - 0.90)	1.53 × 10-6
			Caudate basal ganglia	0.02	6	0.73 (0.65 - 0.83)	4.25 × 10-7
	GPC2	protein	Brain Cortex	0.07	64	1.04 (1.03 - 1.06)	4.98 × 10-7	2.31 × 10-6	rs7384878	157.05
			Putamen basal ganglia	0.03	61	1.04 (1.02 - 1.05)	1.71 × 10-6
			Hypothalamus	0.03	53	1.03 (1.01 - 1.05)	2.65 × 10-4
			Pituitary	0.04	61	1.01 (0.73 - 1.39)	9.62 × 10-1
			Hippocampus	0.1	56	1.00 (0.95 - 1.06)	9.10 × 10-1
			Brain Anterior cingulate cortex BA24	0.03	57	0.99 (0.97 - 1.00)	1.76 × 10-1
	AP4M1	protein	Amygdala	0.09	24	0.98 (0.96 - 0.99)	2.28 × 10-5	2.78 × 10-6	rs7384878	224.08
			Brain Anterior cingulate cortex BA24	0.04	24	0.97 (0.96 - 0.99)	4.14 × 10-4
			Brain Cortex	0.04	24	0.97 (0.95 - 0.98)	9.93 × 10-5
			Nucleus accumbens basal ganglia	0.12	24	0.97 (0.95 - 0.98)	5.31 × 10-6
			Putamen basal ganglia	0.04	24	0.96 (0.93 - 0.98)	1.73 × 10-4
			Hippocampus	0.06	24	0.95 (0.93 - 0.97)	3.39 × 10-6
			Caudate basal ganglia	0.07	24	0.95 (0.93 - 0.97)	2.21 × 10-6
			Hypothalamus	0.05	24	0.94 (0.92 - 0.96)	5.33 × 10-7
11q12.1	FAM111A	protein	Brain Cortex	0.02	49	1.06 (1.04 - 1.09)	1.92 × 10-7	9.60 × 10-7	rs983392	1001
			Amygdala	0.06	49	1.02 (1.01 - 1.04)	1.17 × 10-2
			Caudate basal ganglia	0.03	50	1.02 (0.99 - 1.04)	2.81 × 10-1
			Hypothalamus	0.03	54	1.01 (0.98 - 1.03)	6.68 × 10-1
			Pituitary	0.08	57	1.00 (0.99 - 1.01)	8.04 × 10-1
15q21.3	AC090515.2	lncRNA	Hypothalamus	0.18	11	0.95 (0.93 - 0.97)	1.16 × 10-5	1.13 × 10-6	rs442495	37.66
			Substantia nigra	0.12	11	0.94 (0.92 - 0.97)	3.50 × 10-6
			Nucleus accumbens basal ganglia	0.12	11	0.94 (0.91 - 0.97)	5.80 × 10-5
			Putamen basal ganglia	0.12	11	0.93 (0.91 - 0.96)	1.85 × 10-6
			Pituitary	0.12	11	0.92 (0.90 - 0.96)	3.19 × 10-6
			Brain Cortex	0.04	11	0.91 (0.88 - 0.95)	5.19 × 10-7
			Caudate basal ganglia	0.04	11	0.91 (0.88 - 0.95)	1.82 × 10-6
			Hippocampus	0.12	11	0.91 (0.88 - 0.94)	3.16 × 10-7
			Brain Anterior cingulate cortex BA24	0.08	11	0.90 (0.86 - 0.94)	3.26 × 10-6
			Amygdala	0.1	11	0.87 (0.83 - 0.92)	5.93 × 10-7
15q21.3-q22.1	MINDY2	protein	Hippocampus	0.07	5	3.44 (2.06 - 5.74)	2.32 × 10-6	1.43 × 10-6	rs442495	40.78
			Brain Cortex	0.02	5	1.74 (1.39 - 2.18)	1.03 × 10-6
16p11.2	KAT8	protein	Brain Cortex	0.36	35	0.98 (0.98 - 0.99)	1.12 × 10-9	9.70 × 10-10	rs59735493	within
			Putamen basal ganglia	0.22	35	0.98 (0.97 - 0.99)	3.82 × 10-9
			Hypothalamus	0.2	35	0.98 (0.97 - 0.99)	9.11 × 10-10
			Pituitary	0.3	35	0.98 (0.97 - 0.99)	1.28 × 10-9
			Hippocampus	0.19	35	0.98 (0.97 - 0.98)	4.90 × 10-10
			Amygdala	0.12	35	0.98 (0.97 - 0.98)	1.16 × 10-9
			Caudate basal ganglia	0.17	35	0.98 (0.97 - 0.98)	1.43 × 10-9
			Substantia nigra	0.1	35	0.97 (0.97 - 0.98)	1.64 × 10-9
			Brain Anterior cingulate cortex BA24	0.14	35	0.97 (0.96 - 0.98)	3.59 × 10-10
			Nucleus accumbens basal ganglia	0.23	35	0.97 (0.96 - 0.98)	3.60 × 10-9
	PRSS36	protein	Pituitary	0.09	19	0.99 (0.97 - 1.00)	4.48 × 10-2	2.96 × 10-9	rs59735493	17.15
			Brain Cortex	0.34	18	0.98 (0.97 - 0.99)	2.56 × 10-8
			Caudate basal ganglia	0.37	18	0.98 (0.97 - 0.99)	4.38 × 10-9
			Putamen basal ganglia	0.31	19	0.98 (0.97 - 0.99)	1.52 × 10-8
			Nucleus accumbens basal ganglia	0.38	17	0.98 (0.97 - 0.99)	1.14 × 10-8
			Hypothalamus	0.23	19	0.98 (0.97 - 0.98)	2.38 × 10-9
			Amygdala	0.15	19	0.97 (0.97 - 0.98)	5.19 × 10-10
			Brain Anterior cingulate cortex BA24	0.14	19	0.97 (0.96 - 0.98)	1.68 × 10-8
			Hippocampus	0.18	19	0.97 (0.96 - 0.98)	4.73 × 10-9
	AC135050.6	lncRNA	Caudate basal ganglia	0.04	44	1.04 (1.03 - 1.06)	5.00 × 10-7	9.24 × 10-8	rs59735493	0.46
			Nucleus accumbens basal ganglia	0.06	42	1.04 (1.03 - 1.06)	1.19 × 10-8
			Hypothalamus	0.07	45	1.03 (1.02 - 1.05)	5.03 × 10-6
			Pituitary	0.07	45	1.03 (1.02 - 1.04)	3.28 × 10-6
			Putamen basal ganglia	0.06	43	1.03 (1.01 - 1.04)	2.17 × 10-5
			Brain Cortex	0.03	44	1.02 (1.01 - 1.04)	4.46 × 10-3
			Substantia nigra	0.05	40	1.02 (1.01 - 1.04)	8.76 × 10-4
			Brain Anterior cingulate cortex BA24	0.05	41	1.02 (1.00 - 1.03)	3.77 × 10-2
	PRSS53	protein	Amygdala	0.04	20	1.05 (1.03 - 1.07)	2.25 × 10-7	2.25 × 10-7	rs59735493	32.15
	ZNF668	protein	Pituitary	0.02	14	1.11 (1.06 - 1.17)	5.11 × 10-6	1.81 × 10-6	rs59735493	47.54
			Brain Cortex	0.03	14	1.09 (1.05 - 1.13)	1.10 × 10-6
	CCDC189	protein	Putamen basal ganglia	0.02	20	1.04 (1.03 - 1.06)	2.02 × 10-6	2.16 × 10-6	rs59735493	359.56
			Amygdala	0.09	22	1.03 (1.02 - 1.05)	6.19 × 10-6
			Brain Anterior cingulate cortex BA24	0.09	23	1.03 (1.02 - 1.04)	1.12 × 10-6
			Hippocampus	0.16	23	1.03 (1.02 - 1.04)	2.19 × 10-6
			Caudate basal ganglia	0.12	20	1.03 (1.02 - 1.04)	1.55 × 10-6
			Hypothalamus	0.14	21	1.03 (1.02 - 1.04)	4.24 × 10-6
			Nucleus accumbens basal ganglia	0.3	23	1.02 (1.01 - 1.04)	1.58 × 10-6
			Brain Cortex	0.2	22	1.02 (1.01 - 1.03)	2.06 × 10-6
			Pituitary	0.38	23	1.02 (1.01 - 1.03)	5.96 × 10-6
	AC135050.1	lncRNA	Amygdala	0.03	6	1.08 (1.05 - 1.12)	2.92 × 10-6	2.66 × 10-6	rs59735493	58.98
			Brain Anterior cingulate cortex BA24	0.06	6	1.08 (1.04 - 1.11)	2.87 × 10-6
			Pituitary	0.08	6	1.07 (1.04 - 1.10)	2.28 × 10-6
17p13.2	AC012146.1	lncRNA	Putamen basal ganglia	0.26	90	0.98 (0.97 - 0.99)	2.91 × 10-7	8.33 × 10-8	rs9916042	30.32
			Nucleus accumbens basal ganglia	0.31	90	0.98 (0.97 - 0.99)	1.11 × 10-7
			Pituitary	0.16	90	0.98 (0.97 - 0.99)	7.39 × 10-8
			Brain Anterior cingulate cortex BA24	0.22	90	0.98 (0.97 - 0.98)	1.97 × 10-7
			Hypothalamus	0.18	90	0.98 (0.97 - 0.98)	4.67 × 10-8
			Hippocampus	0.19	90	0.97 (0.97 - 0.98)	1.98 × 10-7
			Caudate basal ganglia	0.22	90	0.97 (0.97 - 0.98)	5.29 × 10-8
			Brain Cortex	0.05	90	0.97 (0.96 - 0.98)	5.45 × 10-8
			Amygdala	0.13	89	0.97 (0.96 - 0.98)	4.12 × 10-8
			Substantia nigra	0.12	90	0.97 (0.96 - 0.98)	1.06 × 10-6
	SCIMP	protein	Hippocampus	0.04	47	1.05 (1.03 - 1.08)	3.59 × 10-5	1.47 × 10-6	rs9916042	127.77
			Brain Anterior cingulate cortex BA24	0.03	43	1.05 (1.03 - 1.07)	2.19 × 10-7
			Caudate basal ganglia	0.03	47	1.04 (1.02 - 1.06)	1.82 × 10-5
			Pituitary	0.06	47	1.04 (1.02 - 1.06)	1.92 × 10-5
			Putamen basal ganglia	0.04	45	1.04 (1.02 - 1.05)	2.90 × 10-5
			Brain Cortex	0.16	45	1.03 (1.01 - 1.05)	9.90 × 10-4
			Nucleus accumbens basal ganglia	0.13	49	1.02 (1.01 - 1.04)	9.00 × 10-5
17q23.3	ACE	protein	Brain Anterior cingulate cortex BA24	0.11	66	0.97 (0.96 - 0.98)	5.18 × 10-8	8.67 × 10-8	rs28394864	14103.6
			Brain Cortex	0.09	59	0.96 (0.94 - 0.97)	2.65 × 10-7
19q13.31-13.32	AC243964.3	lncRNA	Amygdala	0.33	9	1.04 (1.03 - 1.05)	1.78 × 10-25	5.89 × 10-25	rs75627662	185.1
			Hypothalamus	0.29	9	1.04 (1.03 - 1.05)	7.11 × 10-25
			Brain Cortex	0.51	9	1.03 (1.03 - 1.04)	6.16 × 10-25
			Brain Anterior cingulate cortex BA24	0.43	9	1.03 (1.03 - 1.04)	6.17 × 10-25
			Nucleus accumbens basal ganglia	0.41	9	1.03 (1.03 - 1.04)	7.41 × 10-25
			Substantia nigra	0.32	9	1.03 (1.03 - 1.04)	1.30 × 10-24
			Hippocampus	0.42	9	1.03 (1.02 - 1.04)	1.56 × 10-24
			Caudate basal ganglia	0.47	9	1.03 (1.02 - 1.04)	5.19 × 10-25
			Putamen basal ganglia	0.45	9	1.03 (1.02 - 1.03)	8.54 × 10-25
			Pituitary	0.49	9	1.03 (1.02 - 1.03)	1.17 × 10-24
19q13.32	GEMIN7	protein	Brain Cortex	0.19	55	1.02 (1.01 - 1.03)	1.51 × 10-3	5.79 × 10-7	rs75627662	168.88
			Hippocampus	0.15	55	1.02 (1.01 - 1.03)	1.00 × 10-6
			Caudate basal ganglia	0.21	55	1.02 (1.01 - 1.03)	3.85 × 10-4
			Nucleus accumbens basal ganglia	0.19	55	1.02 (1.01 - 1.03)	6.23 × 10-8
			Substantia nigra	0.16	55	1.02 (1.01 - 1.03)	4.72 × 10-6
			Pituitary	0.15	55	1.02 (1.01 - 1.03)	2.37 × 10-3
			Putamen basal ganglia	0.22	55	1.01 (1.01 - 1.02)	2.06 × 10-4
			Brain Anterior cingulate cortex BA24	0.23	55	1.01 (1.00 - 1.02)	1.37 × 10-3
			Amygdala	0.12	55	1.01 (1.00 - 1.02)	1.72 × 10-3
			Hypothalamus	0.19	55	1.01 (1.00 - 1.01)	2.06 × 10-2
	OPA3	protein	Pituitary	0.02	75	1.05 (1.02 - 1.07)	9.35 × 10-4	1.12 × 10-6	rs76320948	136.37
			Putamen basal ganglia	0.06	78	1.01 (0.98 - 1.04)	6.42 × 10-1
			Nucleus accumbens basal ganglia	0.05	75	0.99 (0.98 - 1.01)	4.97 × 10-1
			Caudate basal ganglia	0.06	65	0.99 (0.97 - 1.00)	7.33 × 10-2
			Brain Cortex	0.08	72	0.98 (0.97 - 0.99)	2.78 × 10-3
			Hippocampus	0.09	74	0.94 (0.91 - 0.96)	1.86 × 10-7
aprotein: protein coding genes; lncRNA: long noncoding RNAs; bR2: prediction performance (R2) derived using GTEx data; cthe closest risk SNPs identified in previous GWAS or fine-mapping studies[1, 2]. The risk SNP closest to the gene is presented and a full list of all risk SNPs, and their distances to the genes are presented in the Table S6
1. Lambert J-C, Ibrahim-Verbaas CA, Harold D, Naj AC, Sims R, Bellenguez C, et al. Meta-analysis of 74,046 individuals identifies 11 new susceptibility loci for Alzheimer's disease. Nature genetics. 2013;45(12):1452.
2. Jansen IE, Savage JE, Watanabe K, Bryois J, Williams DM, Steinberg S, et al. Genome-wide meta-analysis identifies new loci and functional pathways influencing Alzheimer’s disease risk. Nature genetics. 2019;51(3):404-13.
