# Supplementary material for: A transcriptome-wide association study of Alzheimer’s disease using prediction models of relevant tissues identifies novel candidate susceptibility genes
Source: Genome Med. 2021 Sep 1;13:141. doi: 10.1186/s13073-021-00959-y (PMC8408990; doi:10.1186/s13073-021-00959-y)
Supplement: Supplementary file 4 — Additional file 4: Table S4. Eighteen expression-trait associations for genes identified in the present and previous TWAS. [file 13073_2021_959_MOESM4_ESM.xlsx]

## Sheet: Sheet1
Table S4: Eighteen expression-trait associations for genes identified in the present and previous TWAS.
Region	Gene name	Type	The present study								Previous TWAS
			Model	R2	Number	OR (95% CI)	P value	Combined P value	Index SNP(s)	Distance	Model	Z score	P value	References (PMID)
					of SNPs					of gene to
					in model					the index
										SNP (kb)
1q32.2	CR1	protein	Hypothalamus	0.03	7	1.20 (1.15 - 1.25)	1.00 × 10-16	1.83 × 10-17	rs6656401, rs679515	within	Frontal cortex tissue	7.85	4.08 × 10-15	30666269
			Nucleus accumbens basal ganglia	0.09	7	1.17 (1.13 - 1.21)	1.44 × 10-17				Bslmm	7.85	4.29 × 10-15	30297968
			Brain Anterior cingulate cortex BA24	0.07	7	1.13 (1.10 - 1.16)	2.47 × 10-17				Cross-tissue	-	3.71 × 10-7	30804563
			Caudate basal ganglia	0.15	7	1.13 (1.10 - 1.16)	1.22 × 10-17
			Hippocampus	0.09	7	1.12 (1.09 - 1.15)	6.76 × 10-17
			Amygdala	0.1	7	1.12 (1.09 - 1.15)	2.60 × 10-17
			Substantia nigra	0.05	7	1.12 (1.09 - 1.15)	2.28 × 10-17
			Brain Cortex	0.15	7	1.11 (1.09 - 1.14)	7.96 × 10-18
			Putamen basal ganglia	0.13	7	1.11 (1.09 - 1.14)	1.41 × 10-17
7q22.1	NYAP1	protein	Caudate basal ganglia	0.04	2	0.89 (0.85 - 0.93)	1.95 × 10-7	7.93 × 10-9	rs1476679	77.1	Adipose tissue	-4.22	2.47 × 10-5	30666269
			Hypothalamus	0.03	2	0.86 (0.82 - 0.91)	2.72 × 10-9
			Nucleus accumbens basal ganglia	0.03	2	0.86 (0.81 - 0.91)	1.86 × 10-7
8p21.1	CLU	protein	Putamen basal ganglia	0.09	38	0.92 (0.90 - 0.94)	3.77 × 10-13	3.77 × 10-13	rs1532278, rs9331896	within	Frontal cortex tissue	-8.26	1.45 × 10-16	30666269
											Cross-tissue	-	1.66 × 10-10	30804563
16p11.2	VKORC1	protein	Putamen basal ganglia	0.02	23	1.06 (1.03 - 1.09)	4.66 × 10-5	2.90 × 10-7	rs59735493	25.8	Cross-tissue	-	3.5 × 10-9	30804563
			Brain Anterior cingulate cortex BA24	0.05	23	1.05 (1.03 - 1.07)	1.77 × 10-7
			Pituitary	0.07	23	1.05 (1.03 - 1.07)	2.45 × 10-7
			Nucleus accumbens basal ganglia	0.04	23	1.05 (1.03 - 1.06)	2.39 × 10-7
			Brain Cortex	0.08	23	1.04 (1.03 - 1.06)	2.46 × 10-7
			Caudate basal ganglia	0.08	23	1.03 (1.02 - 1.04)	3.72 × 10-7
19q13.31	CEACAM19	protein	Putamen basal ganglia	0.05	64	1.07 (1.05 - 1.09)	2.87 × 10-18	1.80 × 10-27	rs75627662	225.95	Adipose tissue	6.63	3.38 × 10-11	30666269
			Substantia nigra	0.17	67	1.07 (1.05 - 1.08)	1.92 × 10-14				Cross-tissue	-	5.72 × 10-14	30804563
			Hypothalamus	0.19	65	1.06 (1.05 - 1.07)	1.80 × 10-28
			Brain Cortex	0.16	66	1.05 (1.04 - 1.06)	3.65 × 10-22
			Hippocampus	0.17	65	1.05 (1.04 - 1.06)	1.36 × 10-23
			Amygdala	0.15	61	1.05 (1.04 - 1.06)	5.36 × 10-20
			Caudate basal ganglia	0.2	63	1.05 (1.04 - 1.06)	1.23 × 10-18
			Nucleus accumbens basal ganglia	0.17	65	1.05 (1.04 - 1.06)	2.49 × 10-19
			Brain Anterior cingulate cortex BA24	0.12	63	1.04 (1.03 - 1.05)	1.66 × 10-15
			Pituitary	0.36	63	1.04 (1.03 - 1.05)	6.13 × 10-20
	PVR	protein	Brain Anterior cingulate cortex BA24	0.1	66	0.98 (0.97 - 0.99)	2.48 × 10-5	1.16 × 10-17	rs75627662	244.15	Frontal cortex tissue	-5.19	2.05 × 10-7	30666269
			Hypothalamus	0.12	66	0.97 (0.96 - 0.98)	3.51 × 10-11				Cross-tissue	-	5.88 × 10-12	30804563
			Caudate basal ganglia	0.13	66	0.96 (0.95 - 0.97)	2.86 × 10-12
			Brain Cortex	0.12	63	0.95 (0.94 - 0.96)	1.08 × 10-11
			Nucleus accumbens basal ganglia	0.07	68	0.94 (0.93 - 0.95)	2.97 × 10-18
			Pituitary	0.09	68	0.93 (0.92 - 0.95)	5.58 × 10-18
	ZNF112	protein	Putamen basal ganglia	0.08	56	1.15 (1.11 - 1.2)	1.91 × 10-11	1.34 × 10-10	rs75627662	542.2	Cross-tissue	-	1.84 × 10-8	30804563
			Substantia nigra	0.04	58	1.11 (1.06 - 1.15)	4.39 × 10-6				Frontal cortex tissue	4.38	2.94 × 10-4	29802388
			Caudate basal ganglia	0.08	59	1.05 (1.03 - 1.08)	8.34 × 10-5				Frontal cortex tissue	3.87	1.41 × 10-3	29802388
			Nucleus accumbens basal ganglia	0.08	56	1.05 (1.03 - 1.08)	1.56 × 10-5
			Hypothalamus	0.06	57	1.04 (1.02 - 1.07)	2.26 × 10-3
			Pituitary	0.24	56	1.02 (1.00 - 1.03)	3.56 × 10-2
			Hippocampus	0.02	56	0.96 (0.90 - 1.02)	2.25 × 10-1
19q13.32	TOMM40	protein	Pituitary	0.03	13	9.05 (8.19 - 9.99)	0	0	rs75627662	6.63	Whole Blood	10.47	1.13 × 10-25	30666269
			Brain Cortex	0.03	13	3.27 (3.09 - 3.46)	0				Frontal cortex tissue	-5.08	1.76 × 10-5	29802388
											Frontal cortex tissue	-3.77	2.02 × 10-3	29802388
	APOE	protein	Caudate basal ganglia	0.04	24	1.62 (1.55 - 1.69)	3.11 × 10-105	2.38 × 10-134	rs75627662	0.93	cross-tissue	-	7.71 × 10-23	30804563
			Substantia nigra	0.07	23	1.42 (1.38 - 1.46)	7.92 × 10-135				Skin Sun Exposed Lower leg	-19.5	1.03 × 10-84	32299494
			Pituitary	0.03	24	0.86 (0.84 - 0.89)	4.89 × 10-24
	APOC1	protein	Pituitary	0.02	2	0.25 (0.19 - 0.34)	9.70 × 10-20	2.18 × 10-31	rs75627662	3.93	cross-tissue	-	2.65 × 10-97	30804563
			Nucleus accumbens basal ganglia	0.02	2	0.20 (0.16 - 0.27)	1.09 × 10-31				Adrenal Gland	-19.13	1.48 × 10-81	32299494
	NECTIN2	protein	Pituitary	0.1	19	0.98 (0.96 - 0.99)	4.62 × 10-3	1.33 × 10-26	rs75627662	21.1	cross-tissue	-	4.23 × 10-29	30804563
			Brain Anterior cingulate cortex BA24	0.03	20	0.97 (0.96 - 0.99)	4.53 × 10-3				Esophagus_Muscularis	-19.28	8.32 × 10-83	32299494
			Substantia nigra	0.07	19	0.92 (0.90 - 0.93)	2.67 × 10-27				Brain	-12.16	4.92 × 10-34	30666269
			Hypothalamus	0.03	20	0.90 (0.88 - 0.92)	1.65 × 10-21
			Hippocampus	0.07	19	0.85 (0.82 - 0.88)	6.75 × 10-19
	APOC4	protein	Hippocampus	0.1	27	1.15 (1.11 - 1.18)	9.67 × 10-16	2.81 × 10-15	rs75627662	31.92	cross-tissue	-	6.72 × 10-9	30804563
			Nucleus accumbens basal ganglia	0.07	27	1.10 (0.84 - 1.43)	5.01 × 10-1				Adrenal_Gland	-9.53	1.61 × 10-21	32299494
			Putamen basal ganglia	0.03	27	0.98 (0.98 - 0.99)	2.65 × 10-12
	ZNF296	protein	Hypothalamus	0.1	15	0.95 (0.94 - 0.97)	2.15 × 10-6	2.89 × 10-11	rs75627662	161.18	cross-tissue	-	2.07 × 10-16	30804563
			Brain Anterior cingulate cortex BA24	0.05	15	0.95 (0.93 - 0.98)	3.42 × 10-4				Pituitary	-7.21	5.61 × 10-13	32299494
			Substantia nigra	0.04	15	0.95 (0.93 - 0.97)	1.40 × 10-7
			Hippocampus	0.14	15	0.94 (0.92 - 0.96)	2.41 × 10-9
			Nucleus accumbens basal ganglia	0.14	15	0.94 (0.92 - 0.96)	3.39 × 10-8
			Pituitary	0.11	15	0.94 (0.92 - 0.96)	6.11 × 10-9
			Caudate basal ganglia	0.06	15	0.94 (0.91 - 0.97)	7.85 × 10-4
			Brain Cortex	0.06	15	0.93 (0.91 - 0.96)	8.78 × 10-9
			Putamen basal ganglia	0.09	15	0.90 (0.86 - 0.94)	3.16 × 10-6
			Amygdala	0.14	15	0.89 (0.86 - 0.92)	2.90 × 10-12
	APOC2	protein	Brain Anterior cingulate cortex BA24	0.03	34	1.08 (1.06 - 1.11)	7.84 × 10-12	4.69 × 10-11	rs75627662	35.65	cross-tissue	-	6.11 × 10-24	30804563
			Brain Cortex	0.1	34	1.06 (1.04 - 1.07)	2.74 × 10-9				Skin Not Sun Exposed Suprapubic	9.83	8.60 × 10-23	32299494
			Caudate basal ganglia	0.33	34	1.03 (1.02 - 1.04)	4.53 × 10-8
			Putamen basal ganglia	0.39	32	1.03 (1.02 - 1.04)	2.77 × 10-8
			Nucleus accumbens basal ganglia	0.35	34	1.03 (1.02 - 1.04)	6.53 × 10-8
			Pituitary	0.11	33	0.95 (0.93 - 0.97)	1.33 × 10-5
	TRAPPC6A	protein	Putamen basal ganglia	0.04	4	0.93 (0.90 - 0.96)	5.18 × 10-7	5.18 × 10-7	rs75627662	252.61	cross-tissue	-	6.42 × 10-8	30804563
											Thyroid	-5.31	1.07 × 10-7	32299494
	KLC3	protein	Caudate basal ganglia	0.22	2	0.96 (0.95 - 0.98)	1.57 × 10-6	1.53 × 10-6	rs76320948	387.06	cross-tissue	-	2.11 × 10-18	30804563
			Putamen basal ganglia	0.22	2	0.96 (0.95 - 0.98)	1.60 × 10-6				Esophagus_Mucosa	-6.81	1.01 × 10-11	32299494
			Nucleus accumbens basal ganglia	0.2	2	0.96 (0.95 - 0.98)	1.53 × 10-6
			Brain Cortex	0.16	2	0.96 (0.94 - 0.98)	1.52 × 10-6
			Brain Anterior cingulate cortex BA24	0.15	2	0.95 (0.93 - 0.97)	1.60 × 10-6
			Amygdala	0.06	2	0.94 (0.92 - 0.97)	1.49 × 10-6
			Hypothalamus	0.06	2	0.94 (0.92 - 0.97)	1.51 × 10-6
			Substantia nigra	0.1	2	0.93 (0.91 - 0.96)	1.50 × 10-6
			Hippocampus	0.04	2	0.88 (0.84 - 0.93)	1.50 × 10-6
	ERCC1	protein	Brain Cortex	0.09	62	0.98 (0.97 - 1.00)	2.05 × 10-2	2.04 × 10-6	rs76320948	259.76	cross-tissue	-	5.02 × 10-12	30804563
			Pituitary	0.04	67	0.98 (0.96 - 0.99)	9.63 × 10-3				Ovary	-6.4	1.59 × 10-10	32299494
			Caudate basal ganglia	0.15	62	0.97 (0.96 - 0.99)	7.36 × 10-4
			Brain Anterior cingulate cortex BA24	0.11	63	0.96 (0.95 - 0.98)	5.44 × 10-7
			Hypothalamus	0.03	63	0.96 (0.95 - 0.98)	3.03 × 10-5
			Putamen basal ganglia	0.03	67	0.95 (0.93 - 0.97)	6.48 × 10-7
			Hippocampus	0.03	67	0.93 (0.9 - 0.96)	5.96 × 10-5
19q13.41	CD33	protein	Putamen basal ganglia	0.03	6	1.09 (1.05 - 1.12)	4.14 × 10-7	4.14 × 10-7	rs3865444	0.36	Whole Blood	4.11	4.04 × 10-5	30666269
	aprotein: protein coding genes; lncRNA: long noncoding RNAs; bR2: prediction performance; cP value: P value after FDR: nominal P value from association analysis and the threshold after 0.05 false discovery rate (FDR) corrected and the bonferroni-corrected threshold (0.05/84,471) shown in bold; dthe closest risk SNPs identified in previous GWAS or fine-mapping studies[1, 2]. The risk SNP closest t…
	1. Lambert J-C, Ibrahim-Verbaas CA, Harold D, Naj AC, Sims R, Bellenguez C, et al. Meta-analysis of 74,046 individuals identifies 11 new susceptibility loci for Alzheimer's disease. Nature genetics. 2013;45(12):1452.
	2. Jansen IE, Savage JE, Watanabe K, Bryois J, Williams DM, Steinberg S, et al. Genome-wide meta-analysis identifies new loci and functional pathways influencing Alzheimer’s disease risk. Nature genetics. 2019;51(3):404-13.
