# Supplementary material for: A transcriptome-wide association study of Alzheimer’s disease using prediction models of relevant tissues identifies novel candidate susceptibility genes
Source: Genome Med. 2021 Sep 1;13:141. doi: 10.1186/s13073-021-00959-y (PMC8408990; doi:10.1186/s13073-021-00959-y)
Supplement: Supplementary file 5 — Additional file 5: Table S5. FOCUS fine mapping analysis results of AD TWAS identified genes across ten train tissues. [file 13073_2021_959_MOESM5_ESM.xlsx]

## Sheet: Sheet1
Table S5. FOCUS fine mapping analysis results of AD TWAS identified genes across ten train tissues
Chr	Gene	Gene name	Position0	Position1	n.SNP	n.condSNP	Focus	Tissue
19	ENSG00000130202	NECTIN2	45349432	45392485	19	202	1	Brain_Substantia_nigra_UT
19	ENSG00000130203	APOE	45409011	45412650	23	198	1	Brain_Substantia_nigra_UT
19	ENSG00000130203	APOE	45409011	45412650	24	292	1	Pituitary_UT
19	ENSG00000130204	TOMM40	45393826	45406946	13	300	1	Pituitary_UT
19	ENSG00000234906	APOC2	45449243	45452822	32	278	1	Brain_Putamen_basal_ganglia_UT
19	ENSG00000234906	APOC2	45449243	45452822	33	285	1	Pituitary_UT
19	ENSG00000267467	APOC4	45445495	45452820	27	279	1	Brain_Putamen_basal_ganglia_UT
1	ENSG00000203710	CR1	207669492	207813992	6	73	1	Brain_Cortex_UT
1	ENSG00000203710	CR1	207669492	207813992	6	30	1	Brain_Caudate_basal_ganglia_UT
1	ENSG00000203710	CR1	207669492	207813992	6	29	1	Brain_Nucleus_accumbens_basal_ganglia_UT
1	ENSG00000203710	CR1	207669492	207813992	6	21	1	Brain_Putamen_basal_ganglia_UT
1	ENSG00000203710	CR1	207669492	207813992	6	26	1	Brain_Substantia_nigra_UT
1	ENSG00000203710	CR1	207669492	207813992	6	15	1	Brain_Anterior_cingulate_cortex_BA24_UT
1	ENSG00000203710	CR1	207669492	207813992	6	15	1	Brain_Amygdala_UT
1	ENSG00000203710	CR1	207669492	207813992	6	50	1	Brain_Hippocampus_UT
1	ENSG00000203710	CR1	207669492	207813992	6	36	1	Brain_Hypothalamus_UT
19	ENSG00000234906	APOC2	45449243	45452822	34	213	1	Brain_Anterior_cingulate_cortex_BA24_UT
19	ENSG00000266903	AC243964.3	45135500	45222031	8	237	0.999999	Brain_Anterior_cingulate_cortex_BA24_UT
19	ENSG00000266903	AC243964.3	45135500	45222031	8	300	0.999999	Brain_Putamen_basal_ganglia_UT
19	ENSG00000266903	AC243964.3	45135500	45222031	8	306	0.999997	Pituitary_UT
19	ENSG00000170684	ZNF296	45574758	45579846	15	158	0.999993	Brain_Amygdala_UT
8	ENSG00000120885	CLU	27454434	27472548	33	57	0.999988	Brain_Putamen_basal_ganglia_UT
19	ENSG00000130202	NECTIN2	45349432	45392485	19	294	0.99998	Pituitary_UT
1	ENSG00000158864	NDUFS2	161166894	161184185	99	262	0.999941	Brain_Hippocampus_UT
1	ENSG00000158864	NDUFS2	161166894	161184185	102	178	0.999896	Brain_Anterior_cingulate_cortex_BA24_UT
6	ENSG00000204290	BTNL2	32361740	32374905	103	565	0.999643	Brain_Caudate_basal_ganglia_UT
19	ENSG00000266903	AC243964.3	45135500	45222031	8	164	0.999594	Brain_Amygdala_UT
16	ENSG00000103510	KAT8	31127075	31142714	35	138	0.999591	Brain_Substantia_nigra_UT
19	ENSG00000186567	CEACAM19	45165545	45187631	58	116	0.999513	Brain_Amygdala_UT
7	ENSG00000166924	NYAP1	100081550	100092422	2	144	0.995593	Brain_Hypothalamus_UT
17	ENSG00000159640	ACE	61554422	61599205	39	82	0.991134	Brain_Anterior_cingulate_cortex_BA24_UT
19	ENSG00000186567	CEACAM19	45165545	45187631	60	187	0.987252	Brain_Anterior_cingulate_cortex_BA24_UT
16	ENSG00000103510	KAT8	31127075	31142714	35	180	0.979019	Brain_Anterior_cingulate_cortex_BA24_UT
16	ENSG00000103510	KAT8	31127075	31142714	35	176	0.975303	Pituitary_UT
1	ENSG00000158869	FCER1G	161185024	161190489	5	258	0.974156	Brain_Hypothalamus_UT
17	ENSG00000234327	AC012146.1	5014763	5017674	85	190	0.967935	Brain_Amygdala_UT
1	ENSG00000158864	NDUFS2	161166894	161184185	101	204	0.964212	Brain_Caudate_basal_ganglia_UT
17	ENSG00000234327	AC012146.1	5014763	5017674	86	262	0.962779	Brain_Hippocampus_UT
7	ENSG00000213420	GPC2	99767229	99774995	55	108	0.961928	Brain_Putamen_basal_ganglia_UT
16	ENSG00000103510	KAT8	31127075	31142714	35	176	0.961064	Brain_Hippocampus_UT
17	ENSG00000234327	AC012146.1	5014763	5017674	89	385	0.960333	Brain_Caudate_basal_ganglia_UT
19	ENSG00000104892	KLC3	45836692	45854778	2	169	0.938452	Brain_Amygdala_UT
7	ENSG00000237640	AC004522.3	99527015	99546243	14	96	0.934981	Brain_Amygdala_UT
16	ENSG00000103510	KAT8	31127075	31142714	35	193	0.930974	Brain_Caudate_basal_ganglia_UT
16	ENSG00000103510	KAT8	31127075	31142714	35	130	0.929712	Brain_Amygdala_UT
7	ENSG00000213413	PVRIG	99815864	99819113	34	133	0.925633	Brain_Hippocampus_UT
6	ENSG00000204290	BTNL2	32361740	32374905	102	570	0.911607	Brain_Cortex_UT
16	ENSG00000103510	KAT8	31127075	31142714	35	174	0.897553	Brain_Putamen_basal_ganglia_UT
17	ENSG00000234327	AC012146.1	5014763	5017674	89	343	0.896049	Pituitary_UT
1	ENSG00000158850	B4GALT3	161141100	161147287	22	275	0.893812	Brain_Amygdala_UT
4	ENSG00000174749	FAM241A	113066553	113116412	22	85	0.89171	Brain_Hypothalamus_UT
6	ENSG00000196126	HLA-DRB1	32546546	32557625	81	528	0.887074	Brain_Anterior_cingulate_cortex_BA24_UT
4	ENSG00000174749	FAM241A	113066553	113116412	22	139	0.883702	Brain_Nucleus_accumbens_basal_ganglia_UT
1	ENSG00000158869	FCER1G	161185024	161190489	5	282	0.87996	Brain_Cortex_UT
16	ENSG00000103510	KAT8	31127075	31142714	35	175	0.876624	Brain_Nucleus_accumbens_basal_ganglia_UT
4	ENSG00000174749	FAM241A	113066553	113116412	20	151	0.870658	Brain_Cortex_UT
15	ENSG00000245975	AC090515.2	59060271	59063173	11	100	0.850728	Brain_Cortex_UT
4	ENSG00000174749	FAM241A	113066553	113116412	21	100	0.838728	Pituitary_UT
17	ENSG00000234327	AC012146.1	5014763	5017674	86	286	0.831464	Brain_Putamen_basal_ganglia_UT
15	ENSG00000245975	AC090515.2	59060271	59063173	11	73	0.826252	Brain_Amygdala_UT
7	ENSG00000166924	NYAP1	100081550	100092422	2	143	0.819047	Brain_Caudate_basal_ganglia_UT
19	ENSG00000186567	CEACAM19	45165545	45187631	64	160	0.796554	Brain_Substantia_nigra_UT
7	ENSG00000188186	LAMTOR4	99746530	99753567	30	105	0.775041	Brain_Substantia_nigra_UT
6	ENSG00000198087	CD2AP	47445525	47594999	12	27	0.767051	Brain_Anterior_cingulate_cortex_BA24_UT
15	ENSG00000245975	AC090515.2	59060271	59063173	11	13	0.754835	Brain_Hippocampus_UT
4	ENSG00000174749	FAM241A	113066553	113116412	22	143	0.744901	Brain_Putamen_basal_ganglia_UT
6	ENSG00000198087	CD2AP	47445525	47594999	12	25	0.744128	Brain_Substantia_nigra_UT
1	ENSG00000158869	FCER1G	161185024	161190489	5	236	0.743401	Brain_Putamen_basal_ganglia_UT
7	ENSG00000213413	PVRIG	99815864	99819113	36	107	0.737775	Brain_Anterior_cingulate_cortex_BA24_UT
17	ENSG00000234327	AC012146.1	5014763	5017674	89	288	0.665376	Brain_Substantia_nigra_UT
15	ENSG00000245975	AC090515.2	59060271	59063173	11	148	0.618355	Brain_Putamen_basal_ganglia_UT
6	ENSG00000204290	BTNL2	32361740	32374905	103	367	0.615302	Brain_Substantia_nigra_UT
4	ENSG00000174749	FAM241A	113066553	113116412	21	49	0.592704	Brain_Amygdala_UT
1	ENSG00000158864	NDUFS2	161166894	161184185	101	212	0.56693	Brain_Nucleus_accumbens_basal_ganglia_UT
7	ENSG00000213413	PVRIG	99815864	99819113	37	119	0.553833	Brain_Nucleus_accumbens_basal_ganglia_UT
4	ENSG00000174749	FAM241A	113066553	113116412	18	42	0.553564	Brain_Substantia_nigra_UT
6	ENSG00000270761	AL355353.1	47444979	47445308	49	24	0.538297	Brain_Nucleus_accumbens_basal_ganglia_UT
7	ENSG00000213413	PVRIG	99815864	99819113	36	133	0.513899	Pituitary_UT
15	ENSG00000245975	AC090515.2	59060271	59063173	11	124	0.499522	Brain_Substantia_nigra_UT
15	ENSG00000245975	AC090515.2	59060271	59063173	11	150	0.482657	Pituitary_UT
7	ENSG00000213413	PVRIG	99815864	99819113	36	111	0.480162	Brain_Cortex_UT
7	ENSG00000166925	TSC22D4	100060982	100076902	5	142	0.474106	Brain_Hypothalamus_UT
7	ENSG00000166924	NYAP1	100081550	100092422	2	145	0.446421	Brain_Nucleus_accumbens_basal_ganglia_UT
1	ENSG00000158869	FCER1G	161185024	161190489	5	285	0.434009	Brain_Nucleus_accumbens_basal_ganglia_UT
6	ENSG00000204290	BTNL2	32361740	32374905	102	539	0.426178	Brain_Hippocampus_UT
7	ENSG00000066923	STAG3	99775186	99819111	34	134	0.407721	Pituitary_UT
7	ENSG00000078487	ZCWPW1	99998449	100026615	21	131	0.399465	Brain_Caudate_basal_ganglia_UT
6	ENSG00000198087	CD2AP	47445525	47594999	12	45	0.38054	Brain_Nucleus_accumbens_basal_ganglia_UT
19	ENSG00000266903	AC243964.3	45135500	45222031	8	214	0.353388	Brain_Substantia_nigra_UT
15	ENSG00000245975	AC090515.2	59060271	59063173	11	42	0.285596	Brain_Hypothalamus_UT
7	ENSG00000146834	MEPCE	100026413	100031741	6	141	0.265075	Brain_Caudate_basal_ganglia_UT
1	ENSG00000158864	NDUFS2	161166894	161184185	103	158	0.25744	Brain_Putamen_basal_ganglia_UT
17	ENSG00000161929	SCIMP	5112256	5138155	43	314	0.251747	Brain_Anterior_cingulate_cortex_BA24_UT
6	ENSG00000270761	AL355353.1	47444979	47445308	49	21	0.238909	Brain_Caudate_basal_ganglia_UT
7	ENSG00000066923	STAG3	99775186	99819111	34	109	0.216292	Brain_Anterior_cingulate_cortex_BA24_UT
6	ENSG00000196735	HLA-DQA1	32595956	32614839	32	599	0.21582	Brain_Hippocampus_UT
7	ENSG00000213413	PVRIG	99815864	99819113	36	98	0.211259	Brain_Substantia_nigra_UT
6	ENSG00000196126	HLA-DRB1	32546546	32557625	81	397	0.199998	Brain_Substantia_nigra_UT
7	ENSG00000213420	GPC2	99767229	99774995	57	91	0.195815	Brain_Cortex_UT
17	ENSG00000234327	AC012146.1	5014763	5017674	89	281	0.181902	Brain_Anterior_cingulate_cortex_BA24_UT
7	ENSG00000078487	ZCWPW1	99998449	100026615	21	133	0.179095	Brain_Nucleus_accumbens_basal_ganglia_UT
7	ENSG00000213413	PVRIG	99815864	99819113	34	119	0.176693	Brain_Caudate_basal_ganglia_UT
17	ENSG00000108556	CHRNE	4801069	4806369	36	328	0.17555	Brain_Anterior_cingulate_cortex_BA24_UT
7	ENSG00000146834	MEPCE	100026413	100031741	6	143	0.157553	Brain_Nucleus_accumbens_basal_ganglia_UT
15	ENSG00000128923	MINDY2	59063391	59154099	5	19	0.157513	Brain_Hippocampus_UT
6	ENSG00000198087	CD2AP	47445525	47594999	12	30	0.154342	Brain_Cortex_UT
7	ENSG00000066923	STAG3	99775186	99819111	34	110	0.152531	Brain_Cortex_UT
7	ENSG00000106258	CYP3A5	99245817	99277621	9	129	0.15213	Brain_Cortex_UT
17	ENSG00000108556	CHRNE	4801069	4806369	36	334	0.140904	Brain_Substantia_nigra_UT
17	ENSG00000161929	SCIMP	5112256	5138155	42	315	0.139559	Brain_Putamen_basal_ganglia_UT
19	ENSG00000170684	ZNF296	45574758	45579846	15	230	0.135895	Brain_Anterior_cingulate_cortex_BA24_UT
1	ENSG00000158864	NDUFS2	161166894	161184185	100	205	0.120722	Brain_Cortex_UT
6	ENSG00000196126	HLA-DRB1	32546546	32557625	81	566	0.116177	Brain_Hippocampus_UT
15	ENSG00000245975	AC090515.2	59060271	59063173	11	10	0.11546	Brain_Nucleus_accumbens_basal_ganglia_UT
6	ENSG00000204290	BTNL2	32361740	32374905	103	499	0.105546	Brain_Anterior_cingulate_cortex_BA24_UT
6	ENSG00000196735	HLA-DQA1	32595956	32614839	32	430	0.103646	Brain_Substantia_nigra_UT
16	ENSG00000178226	PRSS36	31150246	31161415	19	183	0.0980083	Brain_Putamen_basal_ganglia_UT
7	ENSG00000146834	MEPCE	100026413	100031741	6	142	0.0934947	Brain_Hypothalamus_UT
16	ENSG00000250616	AC012645.1	30107751	30115437	8	188	0.0871541	Brain_Nucleus_accumbens_basal_ganglia_UT
6	ENSG00000153294	ADGRF4	47653600	47689757	21	26	0.0816151	Brain_Cortex_UT
16	ENSG00000178226	PRSS36	31150246	31161415	17	187	0.0756823	Brain_Nucleus_accumbens_basal_ganglia_UT
17	ENSG00000108556	CHRNE	4801069	4806369	36	326	0.0687539	Brain_Putamen_basal_ganglia_UT
19	ENSG00000142252	GEMIN7	45582453	45594782	54	196	0.0653121	Brain_Anterior_cingulate_cortex_BA24_UT
16	ENSG00000178226	PRSS36	31150246	31161415	19	139	0.065154	Brain_Amygdala_UT
7	ENSG00000213413	PVRIG	99815864	99819113	37	81	0.0642163	Brain_Amygdala_UT
16	ENSG00000178226	PRSS36	31150246	31161415	18	202	0.0606245	Brain_Caudate_basal_ganglia_UT
7	ENSG00000166529	ZSCAN21	99647390	99662661	27	121	0.0599105	Brain_Hypothalamus_UT
7	ENSG00000078487	ZCWPW1	99998449	100026615	21	132	0.0559945	Brain_Hypothalamus_UT
16	ENSG00000169592	INO80E	30006615	30017114	26	174	0.0550841	Brain_Putamen_basal_ganglia_UT
7	ENSG00000213413	PVRIG	99815864	99819113	36	125	0.0548584	Brain_Putamen_basal_ganglia_UT
7	ENSG00000121716	PILRB	99933737	99965356	8	138	0.0542499	Brain_Caudate_basal_ganglia_UT
7	ENSG00000106258	CYP3A5	99245817	99277621	9	101	0.0494774	Brain_Amygdala_UT
16	ENSG00000250616	AC012645.1	30107751	30115437	8	205	0.0489594	Brain_Caudate_basal_ganglia_UT
7	ENSG00000166529	ZSCAN21	99647390	99662661	31	135	0.0489229	Pituitary_UT
16	ENSG00000250616	AC012645.1	30107751	30115437	8	186	0.0469702	Brain_Putamen_basal_ganglia_UT
7	ENSG00000221838	AP4M1	99699172	99707968	23	120	0.0447274	Brain_Cortex_UT
7	ENSG00000213420	GPC2	99767229	99774995	51	117	0.0433261	Brain_Hippocampus_UT
16	ENSG00000167397	VKORC1	31102163	31107301	23	182	0.0427521	Brain_Nucleus_accumbens_basal_ganglia_UT
19	ENSG00000104892	KLC3	45836692	45854778	2	241	0.0413632	Brain_Anterior_cingulate_cortex_BA24_UT
4	ENSG00000174749	FAM241A	113066553	113116412	21	49	0.0381977	Brain_Caudate_basal_ganglia_UT
16	ENSG00000178226	PRSS36	31150246	31161415	19	184	0.0381083	Brain_Hippocampus_UT
6	ENSG00000196126	HLA-DRB1	32546546	32557625	81	597	0.0380175	Brain_Cortex_UT
1	ENSG00000158869	FCER1G	161185024	161190489	5	281	0.0366628	Brain_Caudate_basal_ganglia_UT
19	ENSG00000104892	KLC3	45836692	45854778	2	218	0.0366331	Brain_Substantia_nigra_UT
15	ENSG00000137845	ADAM10	58887403	59042177	99	67	0.0354407	Brain_Putamen_basal_ganglia_UT
16	ENSG00000090238	YPEL3	30103635	30108236	14	182	0.0345226	Brain_Nucleus_accumbens_basal_ganglia_UT
16	ENSG00000090238	YPEL3	30103635	30108236	14	180	0.0333034	Brain_Putamen_basal_ganglia_UT
16	ENSG00000149926	TLCD3B	30035748	30064299	6	188	0.0276134	Pituitary_UT
1	ENSG00000158864	NDUFS2	161166894	161184185	102	182	0.0265746	Brain_Hypothalamus_UT
16	ENSG00000149927	DOC2A	30016830	30034591	13	185	0.025671	Pituitary_UT
16	ENSG00000090238	YPEL3	30103635	30108236	14	182	0.0250328	Pituitary_UT
6	ENSG00000244694	PTCHD4	47845764	48036425	38	5	0.024178	Brain_Anterior_cingulate_cortex_BA24_UT
7	ENSG00000085514	PILRA	99965153	99997719	11	135	0.0237173	Brain_Caudate_basal_ganglia_UT
7	ENSG00000066923	STAG3	99775186	99819111	34	134	0.0231201	Brain_Hippocampus_UT
16	ENSG00000169592	INO80E	30006615	30017114	24	177	0.0226024	Brain_Nucleus_accumbens_basal_ganglia_UT
7	ENSG00000176402	GJC3	99520892	99527243	6	139	0.022174	Brain_Caudate_basal_ganglia_UT
6	ENSG00000270761	AL355353.1	47444979	47445308	48	4	0.0208369	Brain_Substantia_nigra_UT
16	ENSG00000090238	YPEL3	30103635	30108236	14	199	0.0207796	Brain_Caudate_basal_ganglia_UT
16	ENSG00000167397	VKORC1	31102163	31107301	23	183	0.01945	Pituitary_UT
7	ENSG00000166997	CNPY4	99717236	99723134	74	74	0.018275	Brain_Anterior_cingulate_cortex_BA24_UT
16	ENSG00000169592	INO80E	30006615	30017114	25	177	0.0172928	Pituitary_UT
7	ENSG00000185955	C7orf61	100054238	100061894	6	158	0.0166165	Pituitary_UT
16	ENSG00000149926	TLCD3B	30035748	30064299	6	188	0.0159708	Brain_Hippocampus_UT
7	ENSG00000085514	PILRA	99965153	99997719	11	136	0.0154841	Brain_Hypothalamus_UT
6	ENSG00000270761	AL355353.1	47444979	47445308	48	22	0.0151793	Brain_Hypothalamus_UT
17	ENSG00000161929	SCIMP	5112256	5138155	44	292	0.0151683	Brain_Hippocampus_UT
7	ENSG00000121716	PILRB	99933737	99965356	8	139	0.0149593	Brain_Hypothalamus_UT
7	ENSG00000066923	STAG3	99775186	99819111	34	121	0.0148819	Brain_Nucleus_accumbens_basal_ganglia_UT
16	ENSG00000178226	PRSS36	31150246	31161415	19	189	0.0146194	Brain_Anterior_cingulate_cortex_BA24_UT
7	ENSG00000188186	LAMTOR4	99746530	99753567	30	138	0.014166	Brain_Hippocampus_UT
17	ENSG00000108556	CHRNE	4801069	4806369	36	232	0.0138137	Brain_Amygdala_UT
17	ENSG00000108556	CHRNE	4801069	4806369	36	305	0.0135866	Brain_Hippocampus_UT
17	ENSG00000108556	CHRNE	4801069	4806369	36	431	0.0134516	Brain_Caudate_basal_ganglia_UT
6	ENSG00000240053	LY6G5B	31637944	31641553	75	560	0.013414	Brain_Hippocampus_UT
1	ENSG00000215845	TSTD1	161007421	161008780	25	241	0.012576	Brain_Hypothalamus_UT
16	ENSG00000149923	PPP4C	30087299	30096698	2	207	0.0124007	Brain_Caudate_basal_ganglia_UT
19	ENSG00000073008	PVR	45147098	45166850	60	189	0.0122242	Brain_Anterior_cingulate_cortex_BA24_UT
6	ENSG00000270761	AL355353.1	47444979	47445308	46	10	0.0105638	Brain_Cortex_UT
17	ENSG00000161929	SCIMP	5112256	5138155	47	372	0.0101964	Pituitary_UT
7	ENSG00000166529	ZSCAN21	99647390	99662661	29	119	0.00999599	Brain_Caudate_basal_ganglia_UT
16	ENSG00000169592	INO80E	30006615	30017114	26	192	0.00987781	Brain_Caudate_basal_ganglia_UT
19	ENSG00000159915	ZNF233	44754318	44779470	35	143	0.00984526	Brain_Amygdala_UT
1	ENSG00000143224	PPOX	161136200	161147803	6	285	0.00973827	Brain_Amygdala_UT
16	ENSG00000149923	PPP4C	30087299	30096698	2	190	0.00949855	Pituitary_UT
16	ENSG00000090238	YPEL3	30103635	30108236	14	181	0.00944385	Brain_Hippocampus_UT
6	ENSG00000204308	RNF5	32146131	32151930	49	612	0.0085879	Brain_Cortex_UT
7	ENSG00000176402	GJC3	99520892	99527243	6	147	0.00816996	Brain_Putamen_basal_ganglia_UT
16	ENSG00000174939	ASPHD1	29911696	29931185	7	187	0.00805678	Brain_Putamen_basal_ganglia_UT
16	ENSG00000149932	TMEM219	29952206	29984373	10	186	0.00799438	Brain_Nucleus_accumbens_basal_ganglia_UT
16	ENSG00000169592	INO80E	30006615	30017114	22	182	0.00796359	Brain_Anterior_cingulate_cortex_BA24_UT
6	ENSG00000223534	HLA-DQB1-AS1	32627657	32628506	28	562	0.00794511	Brain_Anterior_cingulate_cortex_BA24_UT
19	ENSG00000142252	GEMIN7	45582453	45594782	55	260	0.00791695	Brain_Putamen_basal_ganglia_UT
17	ENSG00000180626	ZNF594	5082831	5095178	7	251	0.00787343	Brain_Amygdala_UT
1	ENSG00000122223	CD244	160799950	160832692	41	266	0.00784444	Brain_Nucleus_accumbens_basal_ganglia_UT
16	ENSG00000174939	ASPHD1	29911696	29931185	7	189	0.00730781	Brain_Nucleus_accumbens_basal_ganglia_UT
17	ENSG00000180626	ZNF594	5082831	5095178	7	409	0.00722271	Pituitary_UT
7	ENSG00000066923	STAG3	99775186	99819111	34	119	0.00707866	Brain_Caudate_basal_ganglia_UT
16	ENSG00000167397	VKORC1	31102163	31107301	23	200	0.00702761	Brain_Caudate_basal_ganglia_UT
16	ENSG00000169592	INO80E	30006615	30017114	24	177	0.00684496	Brain_Hippocampus_UT
7	ENSG00000106258	CYP3A5	99245817	99277621	9	138	0.00672741	Brain_Nucleus_accumbens_basal_ganglia_UT
7	ENSG00000166529	ZSCAN21	99647390	99662661	37	103	0.00648142	Brain_Anterior_cingulate_cortex_BA24_UT
17	ENSG00000167840	VKORC1	5008836	5026411	86	291	0.00645266	Brain_Substantia_nigra_UT
17	ENSG00000161929	SCIMP	5112256	5138155	47	414	0.00638934	Brain_Caudate_basal_ganglia_UT
7	ENSG00000066923	STAG3	99775186	99819111	34	98	0.00615541	Brain_Substantia_nigra_UT
16	ENSG00000174939	ASPHD1	29911696	29931185	6	189	0.00609766	Brain_Hippocampus_UT
16	ENSG00000149932	TMEM219	29952206	29984373	10	186	0.00606855	Pituitary_UT
7	ENSG00000213420	GPC2	99767229	99774995	51	91	0.00604951	Brain_Anterior_cingulate_cortex_BA24_UT
19	ENSG00000104856	RELB	45504688	45541452	4	301	0.00604582	Brain_Putamen_basal_ganglia_UT
6	ENSG00000196735	HLA-DQA1	32595956	32614839	32	561	0.00598802	Brain_Anterior_cingulate_cortex_BA24_UT
6	ENSG00000204287	HLA-DRA	32407619	32412823	14	572	0.0058222	Brain_Anterior_cingulate_cortex_BA24_UT
7	ENSG00000213420	GPC2	99767229	99774995	49	105	0.00576163	Brain_Hypothalamus_UT
16	ENSG00000167397	VKORC1	31102163	31107301	23	187	0.00560237	Brain_Anterior_cingulate_cortex_BA24_UT
17	ENSG00000167840	ZNF232	5008836	5026411	82	290	0.00558069	Brain_Putamen_basal_ganglia_UT
6	ENSG00000240053	LY6G5B	31637944	31641553	75	587	0.0054865	Brain_Caudate_basal_ganglia_UT
16	ENSG00000174939	ASPHD1	29911696	29931185	7	193	0.00543794	Brain_Anterior_cingulate_cortex_BA24_UT
19	ENSG00000170684	ZNF296	45574758	45579846	15	293	0.00537029	Brain_Putamen_basal_ganglia_UT
16	ENSG00000196118	CCDC189	30768744	30774031	23	173	0.0052236	Brain_Nucleus_accumbens_basal_ganglia_UT
7	ENSG00000241468	ATP5MF	99046098	99063954	8	145	0.00512927	Brain_Putamen_basal_ganglia_UT
1	ENSG00000143252	SDHC	161284047	161332984	62	200	0.00508544	Brain_Putamen_basal_ganglia_UT
6	ENSG00000221988	PPT2	32121218	32134011	21	438	0.00503604	Brain_Substantia_nigra_UT
7	ENSG00000121716	PILRB	99933737	99965356	8	140	0.00501774	Brain_Nucleus_accumbens_basal_ganglia_UT
7	ENSG00000106261	ZKSCAN1	99613204	99639312	11	144	0.00500493	Brain_Putamen_basal_ganglia_UT
6	ENSG00000179344	HLA-DQB1	32627244	32636160	16	610	0.00497691	Brain_Hippocampus_UT
16	ENSG00000174939	ASPHD1	29911696	29931185	7	153	0.00479651	Brain_Substantia_nigra_UT
19	ENSG00000142252	GEMIN7	45582453	45594782	54	121	0.00475706	Brain_Amygdala_UT
6	ENSG00000240053	LY6G5B	31637944	31641553	75	590	0.00467353	Brain_Cortex_UT
6	ENSG00000204386	NEU1	31825436	31830683	12	643	0.00437473	Brain_Cortex_UT
7	ENSG00000160862	AZGP1	99564343	99573780	17	136	0.00430399	Brain_Putamen_basal_ganglia_UT
7	ENSG00000237640	AC004522.3	99527015	99546243	12	135	0.00427566	Brain_Nucleus_accumbens_basal_ganglia_UT
16	ENSG00000232748	AC135050.1	31072813	31073451	6	189	0.00425251	Pituitary_UT
17	ENSG00000129204	USP6	5019733	5078329	82	292	0.0042396	Brain_Putamen_basal_ganglia_UT
19	ENSG00000213889	PPM1N	45992035	46005768	16	155	0.00420559	Brain_Amygdala_UT
7	ENSG00000085514	PILRA	99965153	99997719	11	137	0.00418488	Brain_Nucleus_accumbens_basal_ganglia_UT
6	ENSG00000196735	HLA-DQA1	32595956	32614839	32	630	0.004141	Brain_Cortex_UT
16	ENSG00000151006	PRSS53	31094746	31100949	20	139	0.00390372	Brain_Amygdala_UT
6	ENSG00000204351	SKIV2L	31926857	31937532	31	621	0.00387513	Brain_Caudate_basal_ganglia_UT
1	ENSG00000143315	PIGM	159997462	160001783	3	260	0.00383561	Brain_Anterior_cingulate_cortex_BA24_UT
7	ENSG00000176402	GJC3	99520892	99527243	6	153	0.00367065	Brain_Hippocampus_UT
7	ENSG00000221838	AP4M1	99699172	99707968	23	129	0.00356062	Brain_Nucleus_accumbens_basal_ganglia_UT
7	ENSG00000160862	AZGP1	99564343	99573780	17	128	0.00352031	Brain_Caudate_basal_ganglia_UT
17	ENSG00000167840	ZNF232	5008836	5026411	86	285	0.00349361	Brain_Anterior_cingulate_cortex_BA24_UT
7	ENSG00000235077	AC073842.1	99728587	99738062	14	150	0.00325684	Pituitary_UT
7	ENSG00000066923	STAG3	99775186	99819111	34	127	0.00296412	Brain_Putamen_basal_ganglia_UT
7	ENSG00000146833	TRIM4	99474581	99517223	8	129	0.00286939	Brain_Cortex_UT
7	ENSG00000241468	ATP5MF	99046098	99063954	8	118	0.00280444	Brain_Substantia_nigra_UT
16	ENSG00000102882	MAPK3	30125426	30134827	35	187	0.00277723	Brain_Caudate_basal_ganglia_UT
7	ENSG00000244623	OR2AE1	99473610	99474680	3	158	0.00275407	Pituitary_UT
16	ENSG00000149922	TBX6	30097114	30103208	14	181	0.00274345	Pituitary_UT
7	ENSG00000213413	PVRIG	99815864	99819113	37	117	0.00264659	Brain_Hypothalamus_UT
7	ENSG00000221838	AP4M1	99699172	99707968	23	117	0.00261231	Brain_Anterior_cingulate_cortex_BA24_UT
7	ENSG00000176402	GJC3	99520892	99527243	6	129	0.00252301	Brain_Anterior_cingulate_cortex_BA24_UT
16	ENSG00000196118	CCDC189	30768744	30774031	20	172	0.00251637	Brain_Putamen_basal_ganglia_UT
7	ENSG00000221838	AP4M1	99699172	99707968	23	141	0.00249917	Brain_Hippocampus_UT
17	ENSG00000263164	AC087500.2	5143803	5144838	15	399	0.00248604	Pituitary_UT
6	ENSG00000244694	PTCHD4	47845764	48036425	39	24	0.00247148	Brain_Nucleus_accumbens_basal_ganglia_UT
19	ENSG00000213889	PPM1N	45992035	46005768	15	228	0.00243794	Brain_Anterior_cingulate_cortex_BA24_UT
6	ENSG00000198502	HLA-DRB5	32485120	32498064	24	568	0.00243027	Brain_Anterior_cingulate_cortex_BA24_UT
4	ENSG00000145365	TIFA	113195698	113207059	72	103	0.00239907	Brain_Putamen_basal_ganglia_UT
7	ENSG00000197093	GAL3ST4	99756867	99766373	1	161	0.00233367	Pituitary_UT
6	ENSG00000204310	AGPAT1	32135989	32145873	2	646	0.00231413	Brain_Caudate_basal_ganglia_UT
6	ENSG00000204351	SKIV2L	31926857	31937532	31	556	0.00229557	Brain_Anterior_cingulate_cortex_BA24_UT
7	ENSG00000066923	STAG3	99775186	99819111	34	81	0.00227329	Brain_Amygdala_UT
15	ENSG00000137845	ADAM10	58887403	59042177	106	66	0.00219307	Pituitary_UT
4	ENSG00000145365	TIFA	113195698	113207059	63	52	0.00213651	Brain_Hypothalamus_UT
7	ENSG00000160862	AZGP1	99564343	99573780	17	129	0.00212601	Brain_Hypothalamus_UT
16	ENSG00000232748	AC135050.1	31072813	31073451	6	144	0.00208497	Brain_Amygdala_UT
16	ENSG00000196118	CCDC189	30768744	30774031	20	192	0.00208322	Brain_Caudate_basal_ganglia_UT
7	ENSG00000146833	TRIM4	99474581	99517223	8	153	0.00208222	Pituitary_UT
11	ENSG00000166801	FAM111A	58910221	58922512	40	233	0.00205519	Brain_Cortex_UT
7	ENSG00000239521	CASTOR3	99798276	99869837	32	121	0.00196281	Brain_Hypothalamus_UT
7	ENSG00000106261	ZKSCAN1	99613204	99639312	11	117	0.00187313	Brain_Substantia_nigra_UT
1	ENSG00000026751	SLAMF7	160709037	160724611	8	283	0.00186846	Brain_Nucleus_accumbens_basal_ganglia_UT
6	ENSG00000213676	ATF6B	32065953	32096030	30	628	0.00186678	Brain_Cortex_UT
11	ENSG00000110042	DTX4	58938903	58976060	39	214	0.00185168	Brain_Caudate_basal_ganglia_UT
7	ENSG00000106261	ZKSCAN1	99613204	99639312	11	151	0.00177625	Brain_Hippocampus_UT
6	ENSG00000204428	LY6G5C	31644461	31651817	15	640	0.00176485	Brain_Cortex_UT
6	ENSG00000204305	AGER	32148745	32152101	80	584	0.00174637	Brain_Cortex_UT
1	ENSG00000122223	CD244	160799950	160832692	37	266	0.0017447	Brain_Amygdala_UT
17	ENSG00000205710	C17orf107	4802713	4806227	89	280	0.00174278	Brain_Putamen_basal_ganglia_UT
19	ENSG00000012061	ERCC1	45910591	45982086	47	205	0.00168769	Brain_Anterior_cingulate_cortex_BA24_UT
6	ENSG00000204301	NOTCH4	32162620	32191844	34	620	0.00168139	Brain_Cortex_UT
6	ENSG00000204428	LY6G5C	31644461	31651817	15	636	0.00167691	Brain_Caudate_basal_ganglia_UT
7	ENSG00000241468	ATP5MF	99046098	99063954	8	139	0.0016623	Brain_Nucleus_accumbens_basal_ganglia_UT
15	ENSG00000166035	LIPC	58702768	58861151	84	57	0.00158152	Brain_Substantia_nigra_UT
17	ENSG00000029725	RABEP1	5185558	5289129	27	438	0.00153692	Brain_Caudate_basal_ganglia_UT
1	ENSG00000158887	MPZ	161274525	161279762	3	341	0.00151955	Brain_Hippocampus_UT
6	ENSG00000204351	SKIV2L	31926857	31937532	31	594	0.00151895	Brain_Hippocampus_UT
7	ENSG00000106290	TAF6	99704693	99717464	35	133	0.00149896	Pituitary_UT
7	ENSG00000166997	CNPY4	99717236	99723134	73	94	0.00148945	Brain_Putamen_basal_ganglia_UT
7	ENSG00000166997	CNPY4	99717236	99723134	77	96	0.00147855	Pituitary_UT
6	ENSG00000179344	HLA-DQB1	32627244	32636160	16	571	0.00146056	Brain_Anterior_cingulate_cortex_BA24_UT
7	ENSG00000239521	CASTOR3	99798276	99869837	30	119	0.00143879	Brain_Caudate_basal_ganglia_UT
7	ENSG00000146833	TRIM4	99474581	99517223	8	136	0.00141719	Brain_Caudate_basal_ganglia_UT
7	ENSG00000239521	CASTOR3	99798276	99869837	30	127	0.00139439	Brain_Putamen_basal_ganglia_UT
7	ENSG00000166997	CNPY4	99717236	99723134	72	88	0.00139088	Brain_Hypothalamus_UT
1	ENSG00000158887	MPZ	161274525	161279762	3	286	0.00137335	Brain_Nucleus_accumbens_basal_ganglia_UT
7	ENSG00000146833	TRIM4	99474581	99517223	8	137	0.00136158	Brain_Hypothalamus_UT
11	ENSG00000162174	ASRGL1	62104920	62160882	25	250	0.00136063	Brain_Cortex_UT
4	ENSG00000145365	TIFA	113195698	113207059	72	98	0.00132114	Brain_Nucleus_accumbens_basal_ganglia_UT
16	ENSG00000167397	VKORC1	31102163	31107301	23	180	0.00131636	Brain_Putamen_basal_ganglia_UT
7	ENSG00000221838	AP4M1	99699172	99707968	23	135	0.00130797	Brain_Putamen_basal_ganglia_UT
7	ENSG00000146833	TRIM4	99474581	99517223	8	144	0.0012829	Brain_Putamen_basal_ganglia_UT
7	ENSG00000106261	ZKSCAN1	99613204	99639312	11	130	0.00127942	Brain_Cortex_UT
16	ENSG00000261367	AC012645.2	30118996	30121862	4	187	0.00127904	Pituitary_UT
7	ENSG00000221838	AP4M1	99699172	99707968	23	92	0.00127606	Brain_Amygdala_UT
7	ENSG00000185955	C7orf61	100054238	100061894	6	141	0.00122743	Brain_Caudate_basal_ganglia_UT
7	ENSG00000160862	AZGP1	99564343	99573780	17	121	0.00117994	Brain_Cortex_UT
8	ENSG00000120915	EPHX2	27348296	27403081	27	60	0.00116958	Brain_Putamen_basal_ganglia_UT
7	ENSG00000146833	TRIM4	99474581	99517223	8	150	0.00115419	Brain_Hippocampus_UT
16	ENSG00000232748	AC135050.1	31072813	31073451	6	193	0.00113199	Brain_Anterior_cingulate_cortex_BA24_UT
6	ENSG00000204344	STK19	31938868	31950598	137	538	0.0011304	Brain_Cortex_UT
1	ENSG00000162736	NCSTN	160313062	160328742	45	226	0.00110809	Brain_Anterior_cingulate_cortex_BA24_UT
15	ENSG00000137845	ADAM10	58887403	59042177	97	24	0.00109006	Brain_Cortex_UT
7	ENSG00000168090	COPS6	99686577	99689823	4	121	0.00108748	Brain_Substantia_nigra_UT
1	ENSG00000215845	TSTD1	161007421	161008780	25	265	0.00108214	Brain_Cortex_UT
1	ENSG00000132185	FCRLA	161676762	161684142	9	283	0.0010677	Brain_Amygdala_UT
6	ENSG00000204427	ABHD16A	31654726	31671221	13	637	0.00106575	Brain_Caudate_basal_ganglia_UT
16	ENSG00000196118	CCDC189	30768744	30774031	23	175	0.00105861	Pituitary_UT
8	ENSG00000147419	CCDC25	27590835	27630170	23	66	0.00105736	Brain_Putamen_basal_ganglia_UT
17	ENSG00000263164	AC087500.2	5143803	5144838	15	344	0.00105502	Brain_Substantia_nigra_UT
7	ENSG00000185955	C7orf61	100054238	100061894	6	143	0.00104613	Brain_Nucleus_accumbens_basal_ganglia_UT
7	ENSG00000239521	CASTOR3	99798276	99869837	31	99	0.00102451	Brain_Substantia_nigra_UT
6	ENSG00000243649	CFB	31895475	31919861	15	637	0.00102396	Brain_Caudate_basal_ganglia_UT
7	ENSG00000106261	ZKSCAN1	99613204	99639312	11	137	0.00100698	Brain_Nucleus_accumbens_basal_ganglia_UT
16	ENSG00000103549	RNF40	30773066	30787628	9	181	0.00100346	Brain_Putamen_basal_ganglia_UT
7	ENSG00000146833	TRIM4	99474581	99517223	8	117	0.000971316	Brain_Substantia_nigra_UT
16	ENSG00000167395	ZNF646	31085743	31095517	12	187	0.000970412	Brain_Putamen_basal_ganglia_UT
6	ENSG00000204438	GPANK1	31629006	31634060	17	637	0.000967994	Brain_Cortex_UT
6	ENSG00000223534	HLA-DQB1-AS1	32627657	32628506	28	431	0.000961517	Brain_Substantia_nigra_UT
1	ENSG00000117322	CR2	207627575	207663240	18	18	0.000957962	Brain_Substantia_nigra_UT
19	ENSG00000189114	BLOC1S3	45682003	45685059	27	286	0.000957415	Brain_Putamen_basal_ganglia_UT
7	ENSG00000146833	TRIM4	99474581	99517223	8	138	0.000941942	Brain_Nucleus_accumbens_basal_ganglia_UT
7	ENSG00000221838	AP4M1	99699172	99707968	23	128	0.000938379	Brain_Hypothalamus_UT
1	ENSG00000158793	NIT1	161087876	161095235	14	249	0.000936222	Brain_Anterior_cingulate_cortex_BA24_UT
6	ENSG00000213676	ATF6B	32065953	32096030	26	600	0.000929438	Brain_Hippocampus_UT
7	ENSG00000066923	STAG3	99775186	99819111	34	120	0.000915293	Brain_Hypothalamus_UT
15	ENSG00000137845	ADAM10	58887403	59042177	82	9	0.000914599	Brain_Amygdala_UT
6	ENSG00000213722	DDAH2	31694815	31698394	11	639	0.000913256	Brain_Caudate_basal_ganglia_UT
7	ENSG00000078487	ZCWPW1	99998449	100026615	21	148	0.000898408	Pituitary_UT
6	ENSG00000179344	HLA-DQB1	32627244	32636160	16	441	0.000888861	Brain_Substantia_nigra_UT
16	ENSG00000260911	AC135050.3	31054471	31061201	22	177	0.000885506	Brain_Putamen_basal_ganglia_UT
16	ENSG00000196118	CCDC189	30768744	30774031	23	174	0.000880213	Brain_Hippocampus_UT
16	ENSG00000196118	CCDC189	30768744	30774031	22	128	0.000873911	Brain_Amygdala_UT
4	ENSG00000138660	AP1AR	113152893	113191203	10	111	0.000873098	Pituitary_UT
11	ENSG00000162174	ASRGL1	62104920	62160882	22	237	0.000854513	Pituitary_UT
6	ENSG00000240053	LY6G5B	31637944	31641553	75	521	0.000853122	Brain_Anterior_cingulate_cortex_BA24_UT
17	ENSG00000167840	ZNF232	5008836	5026411	86	348	0.000845779	Pituitary_UT
6	ENSG00000204305	AGER	32148745	32152101	71	519	0.000844034	Brain_Anterior_cingulate_cortex_BA24_UT
6	ENSG00000204421	LY6G6C	31686425	31689622	26	625	0.000842349	Brain_Caudate_basal_ganglia_UT
6	ENSG00000204351	SKIV2L	31926857	31937532	31	625	0.000834793	Brain_Cortex_UT
11	ENSG00000162174	ASRGL1	62104920	62160882	23	226	0.000819434	Brain_Hypothalamus_UT
6	ENSG00000213722	DDAH2	31694815	31698394	11	612	0.000816288	Brain_Hippocampus_UT
6	ENSG00000204310	AGPAT1	32135989	32145873	2	650	0.000806242	Brain_Cortex_UT
17	ENSG00000129204	USP6	5019733	5078329	93	342	0.000804549	Pituitary_UT
7	ENSG00000160862	AZGP1	99564343	99573780	17	145	0.00079817	Pituitary_UT
1	ENSG00000215845	TSTD1	161007421	161008780	25	269	0.000794761	Brain_Amygdala_UT
4	ENSG00000145365	TIFA	113195698	113207059	78	105	0.000790893	Brain_Cortex_UT
7	ENSG00000237640	AC004522.3	99527015	99546243	12	123	0.000788942	Brain_Anterior_cingulate_cortex_BA24_UT
16	ENSG00000235560	AC002310.1	30546073	30548465	5	204	0.000787161	Brain_Caudate_basal_ganglia_UT
16	ENSG00000260304	AC009088.2	31193832	31194606	49	160	0.000786496	Brain_Putamen_basal_ganglia_UT
1	ENSG00000215845	TSTD1	161007421	161008780	25	219	0.000782924	Brain_Putamen_basal_ganglia_UT
1	ENSG00000066294	CD84	160510885	160549306	3	341	0.000770887	Brain_Hippocampus_UT
1	ENSG00000158887	MPZ	161274525	161279762	3	237	0.000766339	Brain_Putamen_basal_ganglia_UT
1	ENSG00000158887	MPZ	161274525	161279762	3	282	0.000763228	Brain_Caudate_basal_ganglia_UT
7	ENSG00000237640	AC004522.3	99527015	99546243	14	139	0.000757702	Brain_Putamen_basal_ganglia_UT
7	ENSG00000239521	CASTOR3	99798276	99869837	31	134	0.00072831	Brain_Hippocampus_UT
1	ENSG00000132681	ATP1A4	160121360	160156767	19	223	0.000723668	Brain_Putamen_basal_ganglia_UT
7	ENSG00000106261	ZKSCAN1	99613204	99639312	11	136	0.000721733	Brain_Caudate_basal_ganglia_UT
16	ENSG00000103549	RNF40	30773066	30787628	9	183	0.000713265	Brain_Nucleus_accumbens_basal_ganglia_UT
16	ENSG00000196118	CCDC189	30768744	30774031	23	177	0.000710494	Brain_Anterior_cingulate_cortex_BA24_UT
7	ENSG00000166529	ZSCAN21	99647390	99662661	35	79	0.000703362	Brain_Amygdala_UT
17	ENSG00000262165	AC233723.1	4704454	4710308	18	438	0.000692913	Brain_Caudate_basal_ganglia_UT
17	ENSG00000262165	AC233723.1	4704454	4710308	18	240	0.00069258	Brain_Amygdala_UT
16	ENSG00000103549	RNF40	30773066	30787628	9	183	0.000687391	Pituitary_UT
7	ENSG00000085514	PILRA	99965153	99997719	11	152	0.000684987	Pituitary_UT
17	ENSG00000129204	USP6	5019733	5078329	89	285	0.000683316	Brain_Anterior_cingulate_cortex_BA24_UT
7	ENSG00000196652	ZKSCAN5	99102274	99132323	6	154	0.000680262	Brain_Hippocampus_UT
7	ENSG00000166997	CNPY4	99717236	99723134	73	86	0.000674193	Brain_Nucleus_accumbens_basal_ganglia_UT
1	ENSG00000076356	PLXNA2	208195587	208417665	8	25	0.000668236	Brain_Nucleus_accumbens_basal_ganglia_UT
7	ENSG00000146833	TRIM4	99474581	99517223	8	126	0.000660293	Brain_Anterior_cingulate_cortex_BA24_UT
7	ENSG00000077454	LRCH4	100169855	100183776	21	145	0.000659948	Brain_Hippocampus_UT
16	ENSG00000260911	AC135050.3	31054471	31061201	21	180	0.000658145	Brain_Nucleus_accumbens_basal_ganglia_UT
16	ENSG00000179965	ZNF771	30418618	30440920	15	180	0.000658113	Brain_Nucleus_accumbens_basal_ganglia_UT
11	ENSG00000162174	ASRGL1	62104920	62160882	23	220	0.000657679	Brain_Caudate_basal_ganglia_UT
7	ENSG00000166925	TSC22D4	100060982	100076902	5	158	0.000653306	Pituitary_UT
16	ENSG00000103496	STX4	31044210	31054296	10	189	0.000651997	Brain_Nucleus_accumbens_basal_ganglia_UT
17	ENSG00000205710	C17orf107	4802713	4806227	92	280	0.000650792	Brain_Anterior_cingulate_cortex_BA24_UT
1	ENSG00000143252	SDHC	161284047	161332984	74	235	0.000639876	Brain_Caudate_basal_ganglia_UT
7	ENSG00000166508	MCM7	99690351	99699563	43	128	0.000636311	Pituitary_UT
16	ENSG00000260083	MIR762HG	30886543	30906541	22	174	0.000626571	Brain_Putamen_basal_ganglia_UT
16	ENSG00000259807	AC009093.1	29228491	29231352	63	118	0.000625293	Brain_Substantia_nigra_UT
15	ENSG00000157470	FAM81A	59664892	59815748	47	94	0.000624296	Brain_Substantia_nigra_UT
1	ENSG00000143252	SDHC	161284047	161332984	74	241	0.000620999	Brain_Amygdala_UT
7	ENSG00000077454	LRCH4	100169855	100183776	22	132	0.000613826	Brain_Nucleus_accumbens_basal_ganglia_UT
6	ENSG00000223534	HLA-DQB1-AS1	32627657	32628506	28	600	0.000610583	Brain_Hippocampus_UT
17	ENSG00000129204	USP6	5019733	5078329	93	287	0.000610523	Brain_Substantia_nigra_UT
16	ENSG00000103496	STX4	31044210	31054296	10	187	0.00061043	Brain_Putamen_basal_ganglia_UT
17	ENSG00000029725	RABEP1	5185558	5289129	28	333	0.000607749	Brain_Anterior_cingulate_cortex_BA24_UT
1	ENSG00000158793	NIT1	161087876	161095235	14	276	0.000606094	Brain_Nucleus_accumbens_basal_ganglia_UT
1	ENSG00000066294	CD84	160510885	160549306	3	237	0.000603859	Brain_Putamen_basal_ganglia_UT
16	ENSG00000167395	ZNF646	31085743	31095517	12	206	0.000602016	Brain_Caudate_basal_ganglia_UT
6	ENSG00000204305	AGER	32148745	32152101	73	583	0.000600385	Brain_Caudate_basal_ganglia_UT
6	ENSG00000204386	NEU1	31825436	31830683	12	640	0.000599341	Brain_Caudate_basal_ganglia_UT
6	ENSG00000213676	ATF6B	32065953	32096030	30	428	0.000594902	Brain_Substantia_nigra_UT
16	ENSG00000235560	AC002310.1	30546073	30548465	5	191	0.000584033	Brain_Anterior_cingulate_cortex_BA24_UT
7	ENSG00000160862	AZGP1	99564343	99573780	17	142	0.000583529	Brain_Hippocampus_UT
6	ENSG00000204305	AGER	32148745	32152101	80	553	0.000583504	Brain_Hippocampus_UT
17	ENSG00000167840	ZNF232	5008836	5026411	82	193	0.000582122	Brain_Amygdala_UT
1	ENSG00000162738	VANGL2	160370376	160398468	19	278	0.00058172	Brain_Amygdala_UT
7	ENSG00000205307	SAP25	100169855	100171270	14	126	0.000570548	Brain_Anterior_cingulate_cortex_BA24_UT
6	ENSG00000244731	C4A	31949801	31970458	83	593	0.000567478	Brain_Cortex_UT
1	ENSG00000215845	TSTD1	161007421	161008780	25	241	0.00056696	Brain_Anterior_cingulate_cortex_BA24_UT
1	ENSG00000066294	CD84	160510885	160549306	3	259	0.000566813	Brain_Hypothalamus_UT
16	ENSG00000260911	AC135050.3	31054471	31061201	22	180	0.000564702	Brain_Hippocampus_UT
6	ENSG00000204310	AGPAT1	32135989	32145873	2	450	0.000563389	Brain_Substantia_nigra_UT
17	ENSG00000262165	AC233723.1	4704454	4710308	18	342	0.000560381	Brain_Substantia_nigra_UT
17	ENSG00000029725	RABEP1	5185558	5289129	25	336	0.000552599	Brain_Putamen_basal_ganglia_UT
6	ENSG00000204315	FKBPL	32096484	32098068	16	436	0.000547696	Brain_Substantia_nigra_UT
7	ENSG00000146826	MAP11	99752043	99756338	4	144	0.000545032	Brain_Nucleus_accumbens_basal_ganglia_UT
7	ENSG00000121716	PILRB	99933737	99965356	8	131	0.000545011	Brain_Cortex_UT
6	ENSG00000204428	LY6G5C	31644461	31651817	15	570	0.00054466	Brain_Anterior_cingulate_cortex_BA24_UT
16	ENSG00000181625	SLX1B	29465822	29469540	34	167	0.000544071	Pituitary_UT
7	ENSG00000188186	LAMTOR4	99746530	99753567	30	117	0.000543675	Brain_Cortex_UT
17	ENSG00000227495	AC004771.1	4922509	4923388	1	356	0.000543312	Brain_Substantia_nigra_UT
17	ENSG00000262165	AC233723.1	4704454	4710308	18	396	0.000540499	Pituitary_UT
7	ENSG00000077454	LRCH4	100169855	100183776	21	148	0.000538247	Pituitary_UT
1	ENSG00000143315	PIGM	159997462	160001783	3	287	0.000537092	Brain_Nucleus_accumbens_basal_ganglia_UT
1	ENSG00000118217	ATF6	161736084	161933860	13	282	0.000536998	Brain_Amygdala_UT
6	ENSG00000204301	NOTCH4	32162620	32191844	34	420	0.000535866	Brain_Substantia_nigra_UT
7	ENSG00000146834	MEPCE	100026413	100031741	6	134	0.000533496	Brain_Cortex_UT
1	ENSG00000132185	FCRLA	161676762	161684142	7	234	0.000532783	Brain_Putamen_basal_ganglia_UT
1	ENSG00000118217	ATF6	161736084	161933860	11	278	0.000520684	Brain_Caudate_basal_ganglia_UT
1	ENSG00000117322	CR2	207627575	207663240	18	28	0.000516877	Brain_Hypothalamus_UT
7	ENSG00000166529	ZSCAN21	99647390	99662661	37	107	0.000515959	Brain_Cortex_UT
7	ENSG00000085514	PILRA	99965153	99997719	11	128	0.000508585	Brain_Cortex_UT
1	ENSG00000132185	FCRLA	161676762	161684142	8	337	0.00050132	Brain_Hippocampus_UT
1	ENSG00000143224	PPOX	161136200	161147803	6	256	0.000495807	Brain_Anterior_cingulate_cortex_BA24_UT
7	ENSG00000205307	SAP25	100169855	100171270	14	151	0.000492602	Brain_Hippocampus_UT
1	ENSG00000215845	TSTD1	161007421	161008780	25	322	0.000490725	Brain_Hippocampus_UT
16	ENSG00000260304	AC009088.2	31193832	31194606	45	183	0.000488769	Brain_Caudate_basal_ganglia_UT
17	ENSG00000262165	AC233723.1	4704454	4710308	18	314	0.000488291	Brain_Hippocampus_UT
6	ENSG00000244694	PTCHD4	47845764	48036425	39	21	0.000486001	Brain_Caudate_basal_ganglia_UT
6	ENSG00000213722	DDAH2	31694815	31698394	11	573	0.000485386	Brain_Anterior_cingulate_cortex_BA24_UT
16	ENSG00000099377	HSD3B7	30996519	31000473	50	164	0.000481874	Pituitary_UT
17	ENSG00000167840	ZNF232	5008836	5026411	82	268	0.000479988	Brain_Hippocampus_UT
16	ENSG00000103496	STX4	31044210	31054296	10	206	0.000479457	Brain_Caudate_basal_ganglia_UT
16	ENSG00000260911	AC135050.3	31054471	31061201	20	182	0.000477708	Pituitary_UT
6	ENSG00000224389	C4B	31982539	32003195	151	322	0.000476171	Brain_Substantia_nigra_UT
16	ENSG00000167395	ZNF646	31085743	31095517	12	190	0.000473987	Brain_Hippocampus_UT
7	ENSG00000221838	AP4M1	99699172	99707968	23	127	0.000467119	Brain_Caudate_basal_ganglia_UT
1	ENSG00000066294	CD84	160510885	160549306	3	283	0.000463852	Brain_Cortex_UT
6	ENSG00000179344	HLA-DQB1	32627244	32636160	16	641	0.000459648	Brain_Cortex_UT
1	ENSG00000198929	NOS1AP	162039564	162353321	32	318	0.000456794	Brain_Hippocampus_UT
16	ENSG00000260911	AC135050.3	31054471	31061201	22	196	0.000453786	Brain_Caudate_basal_ganglia_UT
17	ENSG00000179314	WSCD1	5675554	6027747	98	331	0.000453159	Pituitary_UT
7	ENSG00000078487	ZCWPW1	99998449	100026615	21	139	0.000452785	Brain_Putamen_basal_ganglia_UT
17	ENSG00000205710	C17orf107	4802713	4806227	91	257	0.000452274	Brain_Hippocampus_UT
16	ENSG00000260911	AC135050.3	31054471	31061201	22	183	0.000449374	Brain_Anterior_cingulate_cortex_BA24_UT
1	ENSG00000158887	MPZ	161274525	161279762	3	288	0.000449132	Brain_Amygdala_UT
7	ENSG00000146834	MEPCE	100026413	100031741	6	149	0.000448013	Brain_Putamen_basal_ganglia_UT
16	ENSG00000102886	GDPD3	30116131	30125177	59	167	0.000447951	Brain_Caudate_basal_ganglia_UT
16	ENSG00000103549	RNF40	30773066	30787628	9	183	0.000446091	Brain_Hippocampus_UT
8	ENSG00000134014	ELP3	27947190	28048673	11	74	0.000445229	Brain_Putamen_basal_ganglia_UT
16	ENSG00000260911	AC135050.3	31054471	31061201	20	144	0.000445109	Brain_Substantia_nigra_UT
16	ENSG00000238045	AC009133.1	29819966	29823306	4	206	0.000443779	Brain_Caudate_basal_ganglia_UT
15	ENSG00000259732	AC092757.2	59413233	59425449	12	12	0.00044377	Brain_Hippocampus_UT
1	ENSG00000162755	KLHDC9	161068151	161070136	12	282	0.000443287	Brain_Nucleus_accumbens_basal_ganglia_UT
16	ENSG00000180096	SEPTIN1	30389454	30407312	48	124	0.000440007	Brain_Substantia_nigra_UT
1	ENSG00000239887	C1orf226	162336698	162356600	77	279	0.000438252	Brain_Hippocampus_UT
6	ENSG00000223534	HLA-DQB1-AS1	32627657	32628506	28	628	0.000436663	Brain_Caudate_basal_ganglia_UT
6	ENSG00000204438	GPANK1	31629006	31634060	17	633	0.000435314	Brain_Caudate_basal_ganglia_UT
16	ENSG00000102882	MAPK3	30125426	30134827	34	170	0.000435203	Pituitary_UT
6	ENSG00000224389	C4B	31982539	32003195	152	489	0.000432701	Brain_Hippocampus_UT
1	ENSG00000132681	ATP1A4	160121360	160156767	19	272	0.000431968	Brain_Nucleus_accumbens_basal_ganglia_UT
6	ENSG00000204301	NOTCH4	32162620	32191844	34	589	0.000430717	Brain_Hippocampus_UT
16	ENSG00000103549	RNF40	30773066	30787628	9	148	0.000428532	Brain_Substantia_nigra_UT
16	ENSG00000103496	STX4	31044210	31054296	10	190	0.000427768	Brain_Hippocampus_UT
7	ENSG00000166529	ZSCAN21	99647390	99662661	36	94	0.000426001	Brain_Substantia_nigra_UT
6	ENSG00000204356	NELFE	31919864	31926887	5	577	0.000422533	Brain_Anterior_cingulate_cortex_BA24_UT
6	ENSG00000196735	HLA-DQA1	32595956	32614839	32	627	0.000421714	Brain_Caudate_basal_ganglia_UT
7	ENSG00000168090	COPS6	99686577	99689823	4	142	0.000420548	Brain_Nucleus_accumbens_basal_ganglia_UT
17	ENSG00000173826	KCNH6	61600695	61626338	17	99	0.000418173	Brain_Anterior_cingulate_cortex_BA24_UT
16	ENSG00000103549	RNF40	30773066	30787628	9	187	0.00041687	Brain_Anterior_cingulate_cortex_BA24_UT
6	ENSG00000198502	HLA-DRB5	32485120	32498064	24	438	0.000414762	Brain_Substantia_nigra_UT
16	ENSG00000235560	AC002310.1	30546073	30548465	5	187	0.000414576	Pituitary_UT
16	ENSG00000149922	TBX6	30097114	30103208	14	146	0.000413215	Brain_Substantia_nigra_UT
1	ENSG00000162746	FCRLB	161691353	161697933	65	290	0.000413144	Brain_Hippocampus_UT
17	ENSG00000196388	INCA1	4891425	4900905	15	340	0.000412843	Brain_Putamen_basal_ganglia_UT
16	ENSG00000259807	AC009093.1	29228491	29231352	68	168	0.000410135	Brain_Caudate_basal_ganglia_UT
16	ENSG00000238045	AC009133.1	29819966	29823306	4	144	0.000408961	Brain_Amygdala_UT
16	ENSG00000238045	AC009133.1	29819966	29823306	4	189	0.000408751	Pituitary_UT
17	ENSG00000196388	INCA1	4891425	4900905	15	347	0.000408363	Brain_Substantia_nigra_UT
7	ENSG00000214309	MBLAC1	99724317	99726118	30	98	0.000407481	Brain_Substantia_nigra_UT
7	ENSG00000078487	ZCWPW1	99998449	100026615	21	125	0.000405442	Brain_Cortex_UT
16	ENSG00000180096	SEPTIN1	30389454	30407312	51	155	0.000403563	Brain_Hippocampus_UT
16	ENSG00000260911	AC135050.3	31054471	31061201	22	135	0.000402836	Brain_Amygdala_UT
17	ENSG00000196388	INCA1	4891425	4900905	15	402	0.000402621	Pituitary_UT
1	ENSG00000215845	TSTD1	161007421	161008780	25	269	0.000402045	Brain_Nucleus_accumbens_basal_ganglia_UT
6	ENSG00000196126	HLA-DRB1	32546546	32557625	81	594	0.000401751	Brain_Caudate_basal_ganglia_UT
7	ENSG00000168090	COPS6	99686577	99689823	4	154	0.000400528	Brain_Hippocampus_UT
17	ENSG00000129219	PLD2	4710391	4726729	30	229	0.000399801	Brain_Amygdala_UT
1	ENSG00000162746	FCRLB	161691353	161697933	56	217	0.000399703	Brain_Anterior_cingulate_cortex_BA24_UT
6	ENSG00000223534	HLA-DQB1-AS1	32627657	32628506	28	631	0.000399424	Brain_Cortex_UT
7	ENSG00000205307	SAP25	100169855	100171270	14	154	0.000399265	Pituitary_UT
16	ENSG00000102882	MAPK3	30125426	30134827	33	175	0.000398724	Brain_Anterior_cingulate_cortex_BA24_UT
7	ENSG00000168090	COPS6	99686577	99689823	4	140	0.000398695	Brain_Caudate_basal_ganglia_UT
4	ENSG00000138792	ENPEP	111286889	111486441	53	115	0.000397106	Brain_Putamen_basal_ganglia_UT
6	ENSG00000213722	DDAH2	31694815	31698394	11	643	0.00039651	Brain_Cortex_UT
1	ENSG00000239887	C1orf226	162336698	162356600	66	232	0.000395142	Brain_Amygdala_UT
16	ENSG00000102886	GDPD3	30116131	30125177	59	148	0.000394615	Pituitary_UT
7	ENSG00000205307	SAP25	100169855	100171270	14	129	0.000393898	Brain_Cortex_UT
17	ENSG00000091640	SPAG7	4862521	4871167	62	296	0.000393114	Brain_Anterior_cingulate_cortex_BA24_UT
7	ENSG00000121716	PILRB	99933737	99965356	8	155	0.000392019	Pituitary_UT
16	ENSG00000167394	ZNF668	31072164	31085641	14	187	0.000385564	Pituitary_UT
1	ENSG00000066294	CD84	160510885	160549306	3	286	0.000384786	Brain_Nucleus_accumbens_basal_ganglia_UT
16	ENSG00000103549	RNF40	30773066	30787628	9	200	0.000384688	Brain_Caudate_basal_ganglia_UT
1	ENSG00000143252	SDHC	161284047	161332984	71	240	0.000383918	Brain_Cortex_UT
6	ENSG00000225914	TSBP1-AS1	32223488	32233615	61	609	0.000382122	Brain_Cortex_UT
11	ENSG00000006118	TMEM132A	60691935	60704631	9	266	0.000381449	Brain_Cortex_UT
4	ENSG00000138792	ENPEP	111286889	111486441	53	111	0.000380926	Brain_Nucleus_accumbens_basal_ganglia_UT
7	ENSG00000205307	SAP25	100169855	100171270	14	139	0.000379799	Brain_Nucleus_accumbens_basal_ganglia_UT
1	ENSG00000143224	PPOX	161136200	161147803	6	279	0.000379565	Brain_Caudate_basal_ganglia_UT
16	ENSG00000099377	HSD3B7	30996519	31000473	50	181	0.000377673	Brain_Caudate_basal_ganglia_UT
16	ENSG00000013364	MVP	29831715	29859355	6	187	0.000376975	Brain_Hippocampus_UT
7	ENSG00000106261	ZKSCAN1	99613204	99639312	11	100	0.000374273	Brain_Amygdala_UT
1	ENSG00000162746	FCRLB	161691353	161697933	69	236	0.000373462	Brain_Amygdala_UT
17	ENSG00000167842	MIS12	5389605	5394134	103	372	0.000373032	Brain_Caudate_basal_ganglia_UT
1	ENSG00000143479	DYRK3	206808881	206857764	1	38	0.000372247	Brain_Hypothalamus_UT
16	ENSG00000103496	STX4	31044210	31054296	10	145	0.000369614	Brain_Amygdala_UT
1	ENSG00000132681	ATP1A4	160121360	160156767	19	268	0.000369305	Brain_Caudate_basal_ganglia_UT
16	ENSG00000013364	MVP	29831715	29859355	6	142	0.000369214	Brain_Amygdala_UT
6	ENSG00000204463	BAG6	31606805	31620482	44	608	0.00036902	Brain_Caudate_basal_ganglia_UT
17	ENSG00000129219	PLD2	4710391	4726729	32	383	0.000368749	Pituitary_UT
17	ENSG00000266173	STRADA	61780192	61819330	16	104	0.000367421	Brain_Anterior_cingulate_cortex_BA24_UT
16	ENSG00000102886	GDPD3	30116131	30125177	60	149	0.000367241	Brain_Hippocampus_UT
17	ENSG00000179314	WSCD1	5675554	6027747	100	273	0.000364497	Brain_Substantia_nigra_UT
17	ENSG00000262165	AC233723.1	4704454	4710308	18	335	0.000364215	Brain_Putamen_basal_ganglia_UT
17	ENSG00000108515	ENO3	4851387	4860426	55	308	0.000363817	Brain_Putamen_basal_ganglia_UT
1	ENSG00000162746	FCRLB	161691353	161697933	64	234	0.0003637	Brain_Caudate_basal_ganglia_UT
17	ENSG00000108515	ENO3	4851387	4860426	58	366	0.000363386	Pituitary_UT
7	ENSG00000185955	C7orf61	100054238	100061894	6	149	0.00036102	Brain_Putamen_basal_ganglia_UT
7	ENSG00000196652	ZKSCAN5	99102274	99132323	6	130	0.000360654	Brain_Anterior_cingulate_cortex_BA24_UT
1	ENSG00000186517	ARHGAP30	161016736	161039760	16	284	0.000359151	Brain_Amygdala_UT
7	ENSG00000146834	MEPCE	100026413	100031741	6	155	0.000359139	Brain_Hippocampus_UT
16	ENSG00000260304	AC009088.2	31193832	31194606	41	171	0.000359042	Brain_Anterior_cingulate_cortex_BA24_UT
16	ENSG00000177238	TRIM72	31225342	31236510	22	181	0.000356692	Brain_Nucleus_accumbens_basal_ganglia_UT
16	ENSG00000099377	HSD3B7	30996519	31000473	50	168	0.000355759	Brain_Anterior_cingulate_cortex_BA24_UT
7	ENSG00000085514	PILRA	99965153	99997719	11	125	0.000354744	Brain_Anterior_cingulate_cortex_BA24_UT
16	ENSG00000169900	PYDC1	31227283	31228680	24	178	0.000353292	Brain_Nucleus_accumbens_basal_ganglia_UT
17	ENSG00000029725	RABEP1	5185558	5289129	27	396	0.000353113	Pituitary_UT
7	ENSG00000213420	GPC2	99767229	99774995	59	112	0.000351277	Pituitary_UT
7	ENSG00000085514	PILRA	99965153	99997719	11	149	0.000350761	Brain_Hippocampus_UT
1	ENSG00000066294	CD84	160510885	160549306	3	282	0.000348923	Brain_Caudate_basal_ganglia_UT
7	ENSG00000214309	MBLAC1	99724317	99726118	29	82	0.000348738	Brain_Amygdala_UT
1	ENSG00000132681	ATP1A4	160121360	160156767	19	274	0.000347958	Brain_Amygdala_UT
7	ENSG00000166925	TSC22D4	100060982	100076902	5	134	0.000346106	Brain_Cortex_UT
4	ENSG00000073331	ALPK1	113206665	113363776	12	58	0.000345323	Brain_Amygdala_UT
17	ENSG00000129204	USP6	5019733	5078329	82	195	0.000344768	Brain_Amygdala_UT
16	ENSG00000156858	PRR14	30662038	30667761	11	189	0.00034451	Brain_Anterior_cingulate_cortex_BA24_UT
16	ENSG00000180096	SEPTIN1	30389454	30407312	52	154	0.00034389	Brain_Nucleus_accumbens_basal_ganglia_UT
17	ENSG00000108515	ENO3	4851387	4860426	61	312	0.000342259	Brain_Substantia_nigra_UT
6	ENSG00000204348	DXO	31937587	31940069	152	505	0.000341574	Brain_Caudate_basal_ganglia_UT
7	ENSG00000121716	PILRB	99933737	99965356	8	128	0.000341543	Brain_Anterior_cingulate_cortex_BA24_UT
1	ENSG00000143252	SDHC	161284047	161332984	67	247	0.000340712	Brain_Nucleus_accumbens_basal_ganglia_UT
1	ENSG00000162755	KLHDC9	161068151	161070136	12	255	0.000340423	Brain_Hypothalamus_UT
6	ENSG00000204301	NOTCH4	32162620	32191844	34	616	0.000339248	Brain_Caudate_basal_ganglia_UT
16	ENSG00000140678	ITGAX	31366455	31394318	8	207	0.000339198	Brain_Caudate_basal_ganglia_UT
7	ENSG00000121716	PILRB	99933737	99965356	8	152	0.000336273	Brain_Hippocampus_UT
16	ENSG00000260304	AC009088.2	31193832	31194606	45	167	0.000335693	Brain_Nucleus_accumbens_basal_ganglia_UT
17	ENSG00000129219	PLD2	4710391	4726729	29	333	0.000335424	Brain_Substantia_nigra_UT
16	ENSG00000103496	STX4	31044210	31054296	10	193	0.000334476	Brain_Anterior_cingulate_cortex_BA24_UT
6	ENSG00000225914	TSBP1-AS1	32223488	32233615	56	539	0.000333436	Brain_Anterior_cingulate_cortex_BA24_UT
1	ENSG00000143318	CASQ1	160160285	160171676	15	252	0.000333169	Brain_Hypothalamus_UT
15	ENSG00000166035	LIPC	58702768	58861151	85	81	0.000332826	Pituitary_UT
7	ENSG00000085514	PILRA	99965153	99997719	11	100	0.000331162	Brain_Amygdala_UT
1	ENSG00000162746	FCRLB	161691353	161697933	50	200	0.000329936	Brain_Putamen_basal_ganglia_UT
17	ENSG00000167842	MIS12	5389605	5394134	99	333	0.000329085	Pituitary_UT
15	ENSG00000259732	AC092757.2	59413233	59425449	12	147	0.000327507	Brain_Putamen_basal_ganglia_UT
16	ENSG00000102886	GDPD3	30116131	30125177	58	146	0.000325552	Brain_Putamen_basal_ganglia_UT
1	ENSG00000132681	ATP1A4	160121360	160156767	19	245	0.000325247	Brain_Anterior_cingulate_cortex_BA24_UT
7	ENSG00000077454	LRCH4	100169855	100183776	21	132	0.000324743	Brain_Hypothalamus_UT
17	ENSG00000179314	WSCD1	5675554	6027747	99	373	0.000324414	Brain_Caudate_basal_ganglia_UT
6	ENSG00000204463	BAG6	31606805	31620482	44	542	0.000324037	Brain_Anterior_cingulate_cortex_BA24_UT
17	ENSG00000205710	C17orf107	4802713	4806227	90	382	0.000323359	Brain_Caudate_basal_ganglia_UT
7	ENSG00000224729	PCOLCE-AS1	100187025	100201829	3	158	0.000323069	Pituitary_UT
17	ENSG00000196388	INCA1	4891425	4900905	15	245	0.000323027	Brain_Amygdala_UT
16	ENSG00000235560	AC002310.1	30546073	30548465	5	187	0.000322708	Brain_Nucleus_accumbens_basal_ganglia_UT
16	ENSG00000177238	TRIM72	31225342	31236510	21	177	0.000322182	Brain_Putamen_basal_ganglia_UT
16	ENSG00000169217	CD2BP2	30362087	30366682	5	190	0.000321681	Brain_Nucleus_accumbens_basal_ganglia_UT
6	ENSG00000204387	SNHG32	31802385	31807541	11	638	0.000321592	Brain_Caudate_basal_ganglia_UT
6	ENSG00000204356	NELFE	31919864	31926887	5	616	0.000321577	Brain_Hippocampus_UT
17	ENSG00000263272	AC004148.1	5328459	5336196	42	315	0.000320215	Brain_Putamen_basal_ganglia_UT
7	ENSG00000239521	CASTOR3	99798276	99869837	31	85	0.000318912	Brain_Amygdala_UT
6	ENSG00000231852	CYP21A2	32006042	32009447	145	498	0.000318802	Brain_Hippocampus_UT
16	ENSG00000180096	SEPTIN1	30389454	30407312	49	160	0.000318375	Brain_Anterior_cingulate_cortex_BA24_UT
7	ENSG00000244219	TMEM225B	99195689	99208439	28	137	0.000318041	Brain_Hippocampus_UT
7	ENSG00000106290	TAF6	99704693	99717464	38	115	0.000317939	Brain_Nucleus_accumbens_basal_ganglia_UT
17	ENSG00000167840	ZNF232	5008836	5026411	86	389	0.000317777	Brain_Caudate_basal_ganglia_UT
7	ENSG00000146833	TRIM4	99474581	99517223	8	101	0.000317249	Brain_Amygdala_UT
7	ENSG00000185955	C7orf61	100054238	100061894	6	122	0.000315312	Brain_Substantia_nigra_UT
6	ENSG00000244731	C4A	31949801	31970458	82	394	0.000314592	Brain_Substantia_nigra_UT
16	ENSG00000260517	AC009093.2	29127448	29229181	54	162	0.00031395	Pituitary_UT
6	ENSG00000204420	MPIG6B	31686371	31694491	3	649	0.000313782	Brain_Cortex_UT
16	ENSG00000260304	AC009088.2	31193832	31194606	47	163	0.000313158	Pituitary_UT
17	ENSG00000262165	AC233723.1	4704454	4710308	18	334	0.000312857	Brain_Anterior_cingulate_cortex_BA24_UT
16	ENSG00000150281	CTF1	30907928	30914881	5	187	0.000312676	Brain_Hippocampus_UT
16	ENSG00000099377	HSD3B7	30996519	31000473	50	163	0.000311684	Brain_Hippocampus_UT
16	ENSG00000103496	STX4	31044210	31054296	10	154	0.00031144	Brain_Substantia_nigra_UT
16	ENSG00000156858	PRR14	30662038	30667761	11	186	0.000310083	Pituitary_UT
7	ENSG00000166925	TSC22D4	100060982	100076902	5	149	0.000308452	Brain_Putamen_basal_ganglia_UT
7	ENSG00000166529	ZSCAN21	99647390	99662661	33	118	0.000308362	Brain_Nucleus_accumbens_basal_ganglia_UT
11	ENSG00000110446	SLC15A3	60704556	60720002	10	238	0.000306662	Brain_Amygdala_UT
1	ENSG00000143224	PPOX	161136200	161147803	6	338	0.00030665	Brain_Hippocampus_UT
7	ENSG00000166997	CNPY4	99717236	99723134	77	96	0.000306372	Brain_Hippocampus_UT
16	ENSG00000174938	SEZ6L2	29882480	29910868	9	187	0.000306236	Pituitary_UT
6	ENSG00000179344	HLA-DQB1	32627244	32636160	16	637	0.00030577	Brain_Caudate_basal_ganglia_UT
7	ENSG00000237640	AC004522.3	99527015	99546243	12	150	0.000305634	Pituitary_UT
7	ENSG00000205307	SAP25	100169855	100171270	14	117	0.000303691	Brain_Substantia_nigra_UT
16	ENSG00000177238	TRIM72	31225342	31236510	22	133	0.000303575	Brain_Amygdala_UT
1	ENSG00000143224	PPOX	161136200	161147803	6	283	0.000303125	Brain_Nucleus_accumbens_basal_ganglia_UT
6	ENSG00000204463	BAG6	31606805	31620482	44	581	0.000302472	Brain_Hippocampus_UT
7	ENSG00000078487	ZCWPW1	99998449	100026615	21	146	0.000301271	Brain_Hippocampus_UT
7	ENSG00000121716	PILRB	99933737	99965356	8	119	0.000300576	Brain_Substantia_nigra_UT
16	ENSG00000102886	GDPD3	30116131	30125177	59	150	0.000299982	Brain_Nucleus_accumbens_basal_ganglia_UT
17	ENSG00000196388	INCA1	4891425	4900905	15	319	0.000299335	Brain_Hippocampus_UT
16	ENSG00000103485	QPRT	29674600	29710020	31	189	0.000298105	Brain_Caudate_basal_ganglia_UT
16	ENSG00000080603	SRCAP	30709530	30755602	4	189	0.000297194	Brain_Nucleus_accumbens_basal_ganglia_UT
1	ENSG00000158859	ADAMTS4	161154098	161168846	14	279	0.000297079	Brain_Nucleus_accumbens_basal_ganglia_UT
17	ENSG00000108515	ENO3	4851387	4860426	63	407	0.000297014	Brain_Caudate_basal_ganglia_UT
4	ENSG00000138658	ZGRF1	113460492	113558151	60	121	0.000296884	Brain_Cortex_UT
7	ENSG00000214309	MBLAC1	99724317	99726118	31	111	0.00029616	Brain_Cortex_UT
6	ENSG00000198502	HLA-DRB5	32485120	32498064	24	607	0.000295591	Brain_Hippocampus_UT
7	ENSG00000185955	C7orf61	100054238	100061894	6	134	0.000295368	Brain_Cortex_UT
16	ENSG00000103485	QPRT	29674600	29710020	31	170	0.000294107	Brain_Putamen_basal_ganglia_UT
17	ENSG00000196388	INCA1	4891425	4900905	15	444	0.000293967	Brain_Caudate_basal_ganglia_UT
16	ENSG00000102882	MAPK3	30125426	30134827	34	171	0.00029374	Brain_Hippocampus_UT
1	ENSG00000158773	USF1	161009041	161015767	10	283	0.00029369	Brain_Nucleus_accumbens_basal_ganglia_UT
1	ENSG00000162735	PEX19	160246602	160256138	10	283	0.000293602	Brain_Nucleus_accumbens_basal_ganglia_UT
1	ENSG00000132681	ATP1A4	160121360	160156767	19	327	0.000293044	Brain_Hippocampus_UT
1	ENSG00000132681	ATP1A4	160121360	160156767	19	245	0.00029302	Brain_Hypothalamus_UT
1	ENSG00000143224	PPOX	161136200	161147803	6	234	0.000292702	Brain_Putamen_basal_ganglia_UT
7	ENSG00000244219	TMEM225B	99195689	99208439	38	108	0.000292555	Brain_Cortex_UT
4	ENSG00000138792	ENPEP	111286889	111486441	53	73	0.00029091	Pituitary_UT
7	ENSG00000205307	SAP25	100169855	100171270	14	101	0.000290381	Brain_Amygdala_UT
6	ENSG00000224389	C4B	31982539	32003195	165	508	0.000290013	Brain_Cortex_UT
6	ENSG00000204348	DXO	31937587	31940069	145	485	0.000289039	Brain_Hippocampus_UT
4	ENSG00000138658	ZGRF1	113460492	113558151	56	58	0.000288302	Brain_Hypothalamus_UT
7	ENSG00000244219	TMEM225B	99195689	99208439	32	118	0.000287724	Brain_Caudate_basal_ganglia_UT
6	ENSG00000204444	APOM	31620193	31625987	13	571	0.000287117	Brain_Anterior_cingulate_cortex_BA24_UT
6	ENSG00000244731	C4A	31949801	31970458	83	563	0.00028649	Brain_Hippocampus_UT
1	ENSG00000158769	F11R	160965001	160991138	17	253	0.000285987	Brain_Anterior_cingulate_cortex_BA24_UT
17	ENSG00000141503	MINK1	4736683	4801356	10	348	0.000285965	Brain_Substantia_nigra_UT
16	ENSG00000169957	ZNF768	30535325	30538142	16	179	0.000285909	Brain_Nucleus_accumbens_basal_ganglia_UT
7	ENSG00000166997	CNPY4	99717236	99723134	75	83	0.000285905	Brain_Caudate_basal_ganglia_UT
16	ENSG00000080603	SRCAP	30709530	30755602	3	190	0.000285047	Brain_Hippocampus_UT
6	ENSG00000198502	HLA-DRB5	32485120	32498064	24	638	0.000284367	Brain_Cortex_UT
19	ENSG00000213889	PPM1N	45992035	46005768	16	204	0.000284201	Brain_Substantia_nigra_UT
16	ENSG00000102879	CORO1A	30194148	30200397	21	182	0.000282866	Pituitary_UT
16	ENSG00000177238	TRIM72	31225342	31236510	22	197	0.0002808	Brain_Caudate_basal_ganglia_UT
7	ENSG00000214309	MBLAC1	99724317	99726118	32	134	0.000280155	Pituitary_UT
17	ENSG00000108515	ENO3	4851387	4860426	64	282	0.000280142	Brain_Hippocampus_UT
7	ENSG00000185955	C7orf61	100054238	100061894	6	155	0.000279275	Brain_Hippocampus_UT
17	ENSG00000167842	MIS12	5389605	5394134	82	284	0.00027914	Brain_Putamen_basal_ganglia_UT
1	ENSG00000143224	PPOX	161136200	161147803	6	280	0.000277695	Brain_Cortex_UT
16	ENSG00000169900	PYDC1	31227283	31228680	24	181	0.000277482	Brain_Anterior_cingulate_cortex_BA24_UT
6	ENSG00000244731	C4A	31949801	31970458	83	523	0.000276715	Brain_Anterior_cingulate_cortex_BA24_UT
1	ENSG00000162889	MAPKAPK2	206858289	206907628	10	67	0.00027657	Brain_Cortex_UT
16	ENSG00000052344	PRSS8	31142756	31147083	4	190	0.000276497	Pituitary_UT
16	ENSG00000169203	RP11-231C14.4	29495010	29517320	33	136	0.000275532	Brain_Substantia_nigra_UT
7	ENSG00000166529	ZSCAN21	99647390	99662661	36	129	0.000275497	Brain_Hippocampus_UT
1	ENSG00000158793	NIT1	161087876	161095235	14	273	0.00027515	Brain_Cortex_UT
19	ENSG00000159915	ZNF233	44754318	44779470	34	217	0.000275048	Brain_Anterior_cingulate_cortex_BA24_UT
16	ENSG00000177238	TRIM72	31225342	31236510	19	188	0.000275013	Brain_Anterior_cingulate_cortex_BA24_UT
16	ENSG00000103485	QPRT	29674600	29710020	28	173	0.000274875	Brain_Hippocampus_UT
17	ENSG00000198909	MAP3K3	61699775	61773663	27	97	0.000274215	Brain_Anterior_cingulate_cortex_BA24_UT
1	ENSG00000143318	CASQ1	160160285	160171676	15	276	0.000273946	Brain_Cortex_UT
16	ENSG00000198064	NPIPB13	30234258	30265831	10	187	0.000273649	Brain_Nucleus_accumbens_basal_ganglia_UT
1	ENSG00000162746	FCRLB	161691353	161697933	51	252	0.000273315	Brain_Nucleus_accumbens_basal_ganglia_UT
16	ENSG00000099381	SETD1A	30968615	30996437	18	182	0.00027295	Brain_Hippocampus_UT
16	ENSG00000169217	CD2BP2	30362087	30366682	5	207	0.00027288	Brain_Caudate_basal_ganglia_UT
7	ENSG00000078487	ZCWPW1	99998449	100026615	21	121	0.000272525	Brain_Anterior_cingulate_cortex_BA24_UT
16	ENSG00000180096	SEPTIN1	30389454	30407312	52	152	0.000272438	Brain_Putamen_basal_ganglia_UT
17	ENSG00000198231	DDX42	61850963	61896677	40	90	0.000271577	Brain_Anterior_cingulate_cortex_BA24_UT
16	ENSG00000169217	CD2BP2	30362087	30366682	5	189	0.00027119	Pituitary_UT
6	ENSG00000213676	ATF6B	32065953	32096030	29	558	0.000270754	Brain_Anterior_cingulate_cortex_BA24_UT
16	ENSG00000169203	RP11-231C14.4	29495010	29517320	30	190	0.000270553	Brain_Caudate_basal_ganglia_UT
6	ENSG00000213676	ATF6B	32065953	32096030	25	628	0.000270087	Brain_Caudate_basal_ganglia_UT
6	ENSG00000166278	C2	31865562	31913449	23	600	0.000269502	Brain_Hippocampus_UT
17	ENSG00000129197	RPAIN	5322961	5336196	30	327	0.000269181	Brain_Anterior_cingulate_cortex_BA24_UT
4	ENSG00000138658	ZGRF1	113460492	113558151	61	69	0.000269052	Pituitary_UT
4	ENSG00000138658	ZGRF1	113460492	113558151	60	109	0.00026859	Brain_Nucleus_accumbens_basal_ganglia_UT
17	ENSG00000108515	ENO3	4851387	4860426	59	212	0.000268559	Brain_Amygdala_UT
16	ENSG00000149922	TBX6	30097114	30103208	14	136	0.000268252	Brain_Amygdala_UT
1	ENSG00000143252	SDHC	161284047	161332984	59	225	0.000268195	Brain_Hypothalamus_UT
16	ENSG00000169203	RP11-231C14.4	29495010	29517320	30	173	0.000268161	Brain_Nucleus_accumbens_basal_ganglia_UT
1	ENSG00000177807	KCNJ10	160007257	160040038	10	338	0.000267667	Brain_Hippocampus_UT
17	ENSG00000129204	USP6	5019733	5078329	82	270	0.000267296	Brain_Hippocampus_UT
6	ENSG00000204315	FKBPL	32096484	32098068	16	566	0.000267172	Brain_Anterior_cingulate_cortex_BA24_UT
16	ENSG00000169203	RP11-231C14.4	29495010	29517320	34	175	0.000267133	Brain_Anterior_cingulate_cortex_BA24_UT
17	ENSG00000129219	PLD2	4710391	4726729	29	324	0.000264959	Brain_Putamen_basal_ganglia_UT
7	ENSG00000160917	CPSF4	99036545	99054994	3	134	0.000264706	Brain_Cortex_UT
6	ENSG00000231852	CYP21A2	32006042	32009447	149	526	0.000264288	Brain_Cortex_UT
4	ENSG00000138658	ZGRF1	113460492	113558151	54	13	0.000264133	Brain_Substantia_nigra_UT
16	ENSG00000183336	BOLA2	29464914	29466285	30	167	0.000263532	Brain_Putamen_basal_ganglia_UT
1	ENSG00000162735	PEX19	160246602	160256138	10	284	0.000263439	Brain_Amygdala_UT
4	ENSG00000138658	ZGRF1	113460492	113558151	55	24	0.000262963	Brain_Amygdala_UT
7	ENSG00000214309	MBLAC1	99724317	99726118	31	132	0.000262651	Brain_Hippocampus_UT
7	ENSG00000146834	MEPCE	100026413	100031741	6	131	0.00026265	Brain_Anterior_cingulate_cortex_BA24_UT
16	ENSG00000183336	BOLA2	29464914	29466285	30	169	0.000262568	Brain_Nucleus_accumbens_basal_ganglia_UT
17	ENSG00000120063	GNA13	63006833	63052957	3	107	0.000261713	Brain_Anterior_cingulate_cortex_BA24_UT
7	ENSG00000121716	PILRB	99933737	99965356	8	146	0.000260105	Brain_Putamen_basal_ganglia_UT
1	ENSG00000186517	ARHGAP30	161016736	161039760	17	282	0.000260006	Brain_Nucleus_accumbens_basal_ganglia_UT
6	ENSG00000231852	CYP21A2	32006042	32009447	149	455	0.000259724	Brain_Anterior_cingulate_cortex_BA24_UT
17	ENSG00000129204	USP6	5019733	5078329	93	387	0.000259687	Brain_Caudate_basal_ganglia_UT
1	ENSG00000162728	KCNJ9	160051360	160060353	6	288	0.00025937	Brain_Amygdala_UT
1	ENSG00000162735	PEX19	160246602	160256138	10	256	0.000258707	Brain_Hypothalamus_UT
17	ENSG00000108523	RNF167	4843303	4848517	13	400	0.000258215	Pituitary_UT
11	ENSG00000134825	TMEM258	61535973	61560274	12	241	0.000257892	Brain_Amygdala_UT
7	ENSG00000121716	PILRB	99933737	99965356	8	103	0.000257715	Brain_Amygdala_UT
17	ENSG00000091640	SPAG7	4862521	4871167	62	296	0.000257019	Brain_Putamen_basal_ganglia_UT
7	ENSG00000078487	ZCWPW1	99998449	100026615	21	112	0.00025549	Brain_Substantia_nigra_UT
16	ENSG00000169900	PYDC1	31227283	31228680	24	175	0.000254625	Brain_Hippocampus_UT
1	ENSG00000158769	F11R	160965001	160991138	17	253	0.000254537	Brain_Hypothalamus_UT
1	ENSG00000143318	CASQ1	160160285	160171676	15	252	0.000254363	Brain_Anterior_cingulate_cortex_BA24_UT
7	ENSG00000085514	PILRA	99965153	99997719	11	143	0.000254349	Brain_Putamen_basal_ganglia_UT
16	ENSG00000089280	FUS	31191431	31203127	3	190	0.000253297	Brain_Nucleus_accumbens_basal_ganglia_UT
6	ENSG00000204420	MPIG6B	31686371	31694491	3	645	0.000252709	Brain_Caudate_basal_ganglia_UT
1	ENSG00000215845	TSTD1	161007421	161008780	25	264	0.000252557	Brain_Caudate_basal_ganglia_UT
4	ENSG00000138658	ZGRF1	113460492	113558151	60	114	0.000251785	Brain_Putamen_basal_ganglia_UT
16	ENSG00000198064	NPIPB13	30234258	30265831	10	204	0.000251772	Brain_Caudate_basal_ganglia_UT
16	ENSG00000254206	NPIPB11	29392675	29415350	17	183	0.000251489	Pituitary_UT
15	ENSG00000259732	AC092757.2	59413233	59425449	12	124	0.000251465	Brain_Substantia_nigra_UT
16	ENSG00000180096	SEPTIN1	30389454	30407312	54	169	0.000251371	Brain_Caudate_basal_ganglia_UT
7	ENSG00000244219	TMEM225B	99195689	99208439	32	136	0.000251296	Pituitary_UT
7	ENSG00000237640	AC004522.3	99527015	99546243	14	132	0.000250836	Brain_Hypothalamus_UT
16	ENSG00000103472	RRN3P2	29086163	29128039	19	179	0.000250448	Brain_Nucleus_accumbens_basal_ganglia_UT
1	ENSG00000162746	FCRLB	161691353	161697933	53	222	0.000248221	Brain_Hypothalamus_UT
6	ENSG00000204463	BAG6	31606805	31620482	44	612	0.000248097	Brain_Cortex_UT
16	ENSG00000103485	QPRT	29674600	29710020	26	179	0.000247668	Brain_Anterior_cingulate_cortex_BA24_UT
16	ENSG00000178226	PRSS36	31150246	31161415	19	185	0.000247124	Pituitary_UT
17	ENSG00000091592	NLRP1	5402747	5522744	78	354	0.00024706	Pituitary_UT
16	ENSG00000149922	TBX6	30097114	30103208	15	180	0.000247052	Brain_Nucleus_accumbens_basal_ganglia_UT
16	ENSG00000169957	ZNF768	30535325	30538142	16	177	0.000246728	Brain_Putamen_basal_ganglia_UT
17	ENSG00000108592	FTSJ3	61896793	61907372	21	96	0.000246141	Brain_Anterior_cingulate_cortex_BA24_UT
1	ENSG00000162729	IGSF8	160061130	160068733	34	258	0.000246028	Brain_Caudate_basal_ganglia_UT
7	ENSG00000244219	TMEM225B	99195689	99208439	35	96	0.000245409	Brain_Substantia_nigra_UT
17	ENSG00000129219	PLD2	4710391	4726729	31	428	0.000245213	Brain_Caudate_basal_ganglia_UT
17	ENSG00000167842	MIS12	5389605	5394134	107	268	0.000244976	Brain_Substantia_nigra_UT
7	ENSG00000085514	PILRA	99965153	99997719	11	116	0.000244293	Brain_Substantia_nigra_UT
16	ENSG00000102886	GDPD3	30116131	30125177	58	156	0.000244221	Brain_Anterior_cingulate_cortex_BA24_UT
16	ENSG00000183336	BOLA2	29464914	29466285	31	169	0.000243952	Pituitary_UT
7	ENSG00000244219	TMEM225B	99195689	99208439	33	125	0.000243931	Brain_Putamen_basal_ganglia_UT
16	ENSG00000169203	RP11-231C14.4	29495010	29517320	30	173	0.000243695	Pituitary_UT
6	ENSG00000224389	C4B	31982539	32003195	156	515	0.00024341	Brain_Caudate_basal_ganglia_UT
1	ENSG00000177807	KCNJ10	160007257	160040038	10	280	0.000243087	Brain_Cortex_UT
16	ENSG00000103472	RRN3P2	29086163	29128039	21	181	0.000242868	Pituitary_UT
6	ENSG00000204421	LY6G6C	31686425	31689622	27	628	0.000242773	Brain_Cortex_UT
16	ENSG00000183336	BOLA2	29464914	29466285	29	125	0.000242218	Brain_Amygdala_UT
16	ENSG00000149922	TBX6	30097114	30103208	15	178	0.000241948	Brain_Putamen_basal_ganglia_UT
17	ENSG00000091592	NLRP1	5402747	5522744	65	303	0.000241883	Brain_Anterior_cingulate_cortex_BA24_UT
11	ENSG00000134824	FADS2	61560452	61634826	20	241	0.000241812	Pituitary_UT
1	ENSG00000158882	TOMM40L	161195793	161200408	9	280	0.000241447	Brain_Cortex_UT
1	ENSG00000143224	PPOX	161136200	161147803	6	256	0.000239841	Brain_Hypothalamus_UT
17	ENSG00000108523	RNF167	4843303	4848517	13	317	0.000239798	Brain_Hippocampus_UT
16	ENSG00000099385	BCL7C	30844947	30906281	18	175	0.000239674	Brain_Putamen_basal_ganglia_UT
16	ENSG00000260953	AC009093.4	29273594	29275800	23	130	0.000239625	Brain_Amygdala_UT
15	ENSG00000166035	LIPC	58702768	58861151	87	77	0.000239332	Brain_Putamen_basal_ganglia_UT
7	ENSG00000077454	LRCH4	100169855	100183776	22	138	0.000239111	Brain_Putamen_basal_ganglia_UT
6	ENSG00000204387	SNHG32	31802385	31807541	11	642	0.000239037	Brain_Cortex_UT
1	ENSG00000143256	PFDN2	161070346	161087901	5	259	0.00023832	Brain_Hypothalamus_UT
7	ENSG00000214309	MBLAC1	99724317	99726118	27	129	0.000238062	Brain_Putamen_basal_ganglia_UT
17	ENSG00000091640	SPAG7	4862521	4871167	62	358	0.000237822	Pituitary_UT
17	ENSG00000167842	MIS12	5389605	5394134	79	188	0.000237757	Brain_Amygdala_UT
16	ENSG00000149922	TBX6	30097114	30103208	12	200	0.000237674	Brain_Caudate_basal_ganglia_UT
17	ENSG00000129197	RPAIN	5322961	5336196	37	425	0.000236975	Brain_Caudate_basal_ganglia_UT
16	ENSG00000103485	QPRT	29674600	29710020	31	125	0.000236281	Brain_Amygdala_UT
7	ENSG00000205307	SAP25	100169855	100171270	14	145	0.000234526	Brain_Putamen_basal_ganglia_UT
17	ENSG00000087191	PSMC5	61904512	61909379	79	56	0.000233964	Brain_Anterior_cingulate_cortex_BA24_UT
1	ENSG00000158769	F11R	160965001	160991138	17	277	0.000233648	Brain_Cortex_UT
16	ENSG00000102879	CORO1A	30194148	30200397	20	182	0.000233542	Brain_Hippocampus_UT
4	ENSG00000073331	ALPK1	113206665	113363776	12	153	0.000233291	Brain_Putamen_basal_ganglia_UT
16	ENSG00000183336	BOLA2	29464914	29466285	30	186	0.000233143	Brain_Caudate_basal_ganglia_UT
11	ENSG00000166927	MS4A7	60145955	60163424	47	210	0.000233003	Brain_Hypothalamus_UT
1	ENSG00000122218	COPA	160259063	160313190	55	252	0.000232859	Brain_Amygdala_UT
1	ENSG00000162728	KCNJ9	160051360	160060353	6	258	0.000232612	Brain_Hypothalamus_UT
16	ENSG00000180096	SEPTIN1	30389454	30407312	48	111	0.00023233	Brain_Amygdala_UT
11	ENSG00000254477	AP000640.1	59520488	59522448	2	236	0.000232241	Brain_Caudate_basal_ganglia_UT
17	ENSG00000167842	MIS12	5389605	5394134	80	286	0.000231882	Brain_Anterior_cingulate_cortex_BA24_UT
7	ENSG00000244219	TMEM225B	99195689	99208439	31	121	0.000231783	Brain_Hypothalamus_UT
17	ENSG00000263272	AC004148.1	5328459	5336196	61	404	0.000231777	Brain_Caudate_basal_ganglia_UT
17	ENSG00000167842	MIS12	5389605	5394134	79	266	0.00023139	Brain_Hippocampus_UT
6	ENSG00000204435	CSNK2B	31633013	31638120	5	645	0.000231162	Brain_Caudate_basal_ganglia_UT
17	ENSG00000091640	SPAG7	4862521	4871167	62	400	0.000230754	Brain_Caudate_basal_ganglia_UT
16	ENSG00000198064	NPIPB13	30234258	30265831	10	191	0.00022999	Brain_Anterior_cingulate_cortex_BA24_UT
16	ENSG00000260953	AC009093.4	29273594	29275800	23	197	0.00022943	Brain_Caudate_basal_ganglia_UT
1	ENSG00000162734	PEA15	160175127	160185166	3	291	0.000229274	Brain_Amygdala_UT
11	ENSG00000110042	DTX4	58938903	58976060	39	230	0.000229231	Pituitary_UT
11	ENSG00000134825	TMEM258	61535973	61560274	13	262	0.000229075	Brain_Cortex_UT
16	ENSG00000103472	RRN3P2	29086163	29128039	21	198	0.000228804	Brain_Caudate_basal_ganglia_UT
7	ENSG00000214309	MBLAC1	99724317	99726118	31	119	0.000228546	Brain_Nucleus_accumbens_basal_ganglia_UT
4	ENSG00000138792	ENPEP	111286889	111486441	53	122	0.000228545	Brain_Cortex_UT
1	ENSG00000143252	SDHC	161284047	161332984	58	223	0.0002283	Brain_Anterior_cingulate_cortex_BA24_UT
16	ENSG00000260953	AC009093.4	29273594	29275800	23	177	0.0002282	Brain_Nucleus_accumbens_basal_ganglia_UT
16	ENSG00000260953	AC009093.4	29273594	29275800	23	177	0.000227814	Brain_Putamen_basal_ganglia_UT
16	ENSG00000103485	QPRT	29674600	29710020	27	173	0.000227764	Brain_Nucleus_accumbens_basal_ganglia_UT
4	ENSG00000174720	LARP7	113558120	113578748	18	155	0.000227636	Brain_Cortex_UT
17	ENSG00000091640	SPAG7	4862521	4871167	62	274	0.000227489	Brain_Hippocampus_UT
4	ENSG00000073331	ALPK1	113206665	113363776	12	111	0.000227365	Pituitary_UT
11	ENSG00000149532	CPSF7	61170121	61197503	75	185	0.000225445	Brain_Hypothalamus_UT
1	ENSG00000132681	ATP1A4	160121360	160156767	19	269	0.000225425	Brain_Cortex_UT
1	ENSG00000248485	PCP4L1	161228517	161255240	8	280	0.000224509	Brain_Caudate_basal_ganglia_UT
16	ENSG00000169957	ZNF768	30535325	30538142	17	196	0.000224396	Brain_Caudate_basal_ganglia_UT
6	ENSG00000204348	DXO	31937587	31940069	147	447	0.000224141	Brain_Anterior_cingulate_cortex_BA24_UT
1	ENSG00000162735	PEX19	160246602	160256138	10	279	0.000224089	Brain_Caudate_basal_ganglia_UT
11	ENSG00000149485	FADS1	61567099	61596790	20	232	0.000223486	Brain_Hypothalamus_UT
6	ENSG00000204301	NOTCH4	32162620	32191844	34	550	0.000223364	Brain_Anterior_cingulate_cortex_BA24_UT
17	ENSG00000176809	LRRC37A3	62850430	62915598	11	98	0.00022334	Brain_Anterior_cingulate_cortex_BA24_UT
11	ENSG00000167994	RAB3IL1	61664773	61687741	14	234	0.000223337	Brain_Hypothalamus_UT
1	ENSG00000162746	FCRLB	161691353	161697933	59	240	0.000223184	Brain_Cortex_UT
6	ENSG00000204287	HLA-DRA	32407619	32412823	15	637	0.00022316	Brain_Caudate_basal_ganglia_UT
1	ENSG00000162728	KCNJ9	160051360	160060353	6	237	0.000222529	Brain_Putamen_basal_ganglia_UT
6	ENSG00000198502	HLA-DRB5	32485120	32498064	24	634	0.000221815	Brain_Caudate_basal_ganglia_UT
16	ENSG00000261332	AC116348.2	30510087	30510875	8	184	0.000221764	Pituitary_UT
7	ENSG00000196652	ZKSCAN5	99102274	99132323	6	148	0.00022161	Brain_Putamen_basal_ganglia_UT
7	ENSG00000078487	ZCWPW1	99998449	100026615	21	96	0.000221577	Brain_Amygdala_UT
15	ENSG00000157456	CCNB2	59397277	59417244	13	123	0.000221362	Brain_Substantia_nigra_UT
16	ENSG00000169203	RP11-231C14.4	29495010	29517320	32	124	0.000221178	Brain_Amygdala_UT
11	ENSG00000149503	INCENP	61891445	61920635	61	197	0.000220591	Brain_Amygdala_UT
16	ENSG00000149922	TBX6	30097114	30103208	15	184	0.000220401	Brain_Anterior_cingulate_cortex_BA24_UT
16	ENSG00000103472	RRN3P2	29086163	29128039	21	183	0.000219969	Brain_Anterior_cingulate_cortex_BA24_UT
7	ENSG00000244219	TMEM225B	99195689	99208439	33	119	0.00021967	Brain_Nucleus_accumbens_basal_ganglia_UT
16	ENSG00000260953	AC009093.4	29273594	29275800	23	177	0.000219572	Brain_Hippocampus_UT
16	ENSG00000103472	RRN3P2	29086163	29128039	17	179	0.000219174	Brain_Putamen_basal_ganglia_UT
1	ENSG00000162728	KCNJ9	160051360	160060353	6	282	0.00021897	Brain_Cortex_UT
16	ENSG00000169203	RP11-231C14.4	29495010	29517320	30	174	0.000218814	Brain_Hippocampus_UT
11	ENSG00000149532	CPSF7	61170121	61197503	67	201	0.000218632	Pituitary_UT
16	ENSG00000183336	BOLA2	29464914	29466285	30	170	0.000218627	Brain_Hippocampus_UT
1	ENSG00000162728	KCNJ9	160051360	160060353	6	340	0.000218361	Brain_Hippocampus_UT
16	ENSG00000102879	CORO1A	30194148	30200397	20	199	0.000218055	Brain_Caudate_basal_ganglia_UT
7	ENSG00000205307	SAP25	100169855	100171270	14	137	0.000218024	Brain_Caudate_basal_ganglia_UT
7	ENSG00000205307	SAP25	100169855	100171270	14	138	0.000217391	Brain_Hypothalamus_UT
11	ENSG00000124915	MYRF-AS1	61513965	61525127	5	244	0.000216806	Brain_Amygdala_UT
16	ENSG00000103472	RRN3P2	29086163	29128039	19	180	0.000216425	Brain_Hippocampus_UT
1	ENSG00000162728	KCNJ9	160051360	160060353	6	286	0.000216262	Brain_Nucleus_accumbens_basal_ganglia_UT
1	ENSG00000122218	COPA	160259063	160313190	59	219	0.000216208	Brain_Hypothalamus_UT
1	ENSG00000162729	IGSF8	160061130	160068733	34	259	0.000215623	Brain_Cortex_UT
1	ENSG00000122218	COPA	160259063	160313190	60	218	0.000215517	Brain_Anterior_cingulate_cortex_BA24_UT
1	ENSG00000143256	PFDN2	161070346	161087901	5	282	0.000215452	Brain_Caudate_basal_ganglia_UT
1	ENSG00000118217	ATF6	161736084	161933860	11	279	0.000215361	Brain_Cortex_UT
16	ENSG00000150281	CTF1	30907928	30914881	5	191	0.000215096	Brain_Anterior_cingulate_cortex_BA24_UT
15	ENSG00000259732	AC092757.2	59413233	59425449	12	149	0.000215075	Pituitary_UT
16	ENSG00000260517	AC009093.2	29127448	29229181	54	155	0.00021492	Brain_Putamen_basal_ganglia_UT
16	ENSG00000260487	AC116348.1	30491909	30492667	7	185	0.000213946	Pituitary_UT
1	ENSG00000122218	COPA	160259063	160313190	60	252	0.000213902	Brain_Nucleus_accumbens_basal_ganglia_UT
16	ENSG00000149922	TBX6	30097114	30103208	14	181	0.000213414	Brain_Hippocampus_UT
4	ENSG00000138658	ZGRF1	113460492	113558151	55	24	0.000213099	Brain_Caudate_basal_ganglia_UT
6	ENSG00000225914	TSBP1-AS1	32223488	32233615	59	607	0.000213056	Brain_Caudate_basal_ganglia_UT
6	ENSG00000204304	PBX2	32152512	32157963	16	634	0.000212965	Brain_Caudate_basal_ganglia_UT
7	ENSG00000196652	ZKSCAN5	99102274	99132323	6	103	0.00021255	Brain_Amygdala_UT
1	ENSG00000196352	CD55	207494853	207534311	63	25	0.000212348	Brain_Cortex_UT
6	ENSG00000204315	FKBPL	32096484	32098068	16	632	0.000212337	Brain_Caudate_basal_ganglia_UT
11	ENSG00000134825	TMEM258	61535973	61560274	13	230	0.000211792	Brain_Caudate_basal_ganglia_UT
16	ENSG00000150281	CTF1	30907928	30914881	4	153	0.000211579	Brain_Substantia_nigra_UT
16	ENSG00000260517	AC009093.2	29127448	29229181	55	126	0.000211528	Brain_Substantia_nigra_UT
16	ENSG00000260953	AC009093.4	29273594	29275800	23	181	0.00021148	Brain_Anterior_cingulate_cortex_BA24_UT
1	ENSG00000158769	F11R	160965001	160991138	17	230	0.000210186	Brain_Putamen_basal_ganglia_UT
16	ENSG00000103485	QPRT	29674600	29710020	29	174	0.000210027	Pituitary_UT
1	ENSG00000248485	PCP4L1	161228517	161255240	8	281	0.000208457	Brain_Cortex_UT
6	ENSG00000204371	EHMT2	31847536	31865464	3	645	0.000208214	Brain_Caudate_basal_ganglia_UT
16	ENSG00000213648	SULT1A4	29467127	29476300	11	183	0.000208184	Brain_Hippocampus_UT
8	ENSG00000104228	TRIM35	27142404	27168836	20	67	0.000208184	Brain_Putamen_basal_ganglia_UT
15	ENSG00000259732	AC092757.2	59413233	59425449	12	10	0.000207989	Brain_Nucleus_accumbens_basal_ganglia_UT
1	ENSG00000158769	F11R	160965001	160991138	17	281	0.000207926	Brain_Nucleus_accumbens_basal_ganglia_UT
16	ENSG00000183336	BOLA2	29464914	29466285	30	135	0.000207586	Brain_Substantia_nigra_UT
1	ENSG00000143318	CASQ1	160160285	160171676	15	279	0.00020731	Brain_Nucleus_accumbens_basal_ganglia_UT
1	ENSG00000158769	F11R	160965001	160991138	17	335	0.000206581	Brain_Hippocampus_UT
11	ENSG00000166801	FAM111A	58910221	58922512	41	214	0.000206306	Brain_Amygdala_UT
1	ENSG00000162729	IGSF8	160061130	160068733	34	234	0.000206001	Brain_Hypothalamus_UT
1	ENSG00000162729	IGSF8	160061130	160068733	34	317	0.00020585	Brain_Hippocampus_UT
11	ENSG00000167994	RAB3IL1	61664773	61687741	16	227	0.000205107	Brain_Caudate_basal_ganglia_UT
1	ENSG00000248485	PCP4L1	161228517	161255240	8	235	0.000204967	Brain_Putamen_basal_ganglia_UT
1	ENSG00000143252	SDHC	161284047	161332984	75	294	0.000204851	Brain_Hippocampus_UT
16	ENSG00000103472	RRN3P2	29086163	29128039	21	147	0.000204414	Brain_Substantia_nigra_UT
11	ENSG00000110104	CCDC86	60609544	60618554	4	234	0.000203763	Brain_Caudate_basal_ganglia_UT
6	ENSG00000244731	C4A	31949801	31970458	83	590	0.000203736	Brain_Caudate_basal_ganglia_UT
1	ENSG00000122218	COPA	160259063	160313190	55	201	0.000203613	Brain_Putamen_basal_ganglia_UT
11	ENSG00000149485	FADS1	61567099	61596790	18	235	0.000203609	Brain_Amygdala_UT
6	ENSG00000231852	CYP21A2	32006042	32009447	148	523	0.000203525	Brain_Caudate_basal_ganglia_UT
1	ENSG00000162728	KCNJ9	160051360	160060353	6	282	0.00020352	Brain_Caudate_basal_ganglia_UT
16	ENSG00000183336	BOLA2	29464914	29466285	31	173	0.000203356	Brain_Anterior_cingulate_cortex_BA24_UT
11	ENSG00000167994	RAB3IL1	61664773	61687741	14	261	0.000202864	Brain_Cortex_UT
11	ENSG00000110104	CCDC86	60609544	60618554	4	266	0.000202364	Brain_Cortex_UT
1	ENSG00000162729	IGSF8	160061130	160068733	33	264	0.000201667	Brain_Nucleus_accumbens_basal_ganglia_UT
16	ENSG00000103485	QPRT	29674600	29710020	24	144	0.000201585	Brain_Substantia_nigra_UT
16	ENSG00000260487	AC116348.1	30491909	30492667	7	150	0.000201202	Brain_Substantia_nigra_UT
11	ENSG00000110104	CCDC86	60609544	60618554	4	251	0.000201066	Pituitary_UT
11	ENSG00000110104	CCDC86	60609544	60618554	4	240	0.000200552	Brain_Hypothalamus_UT
1	ENSG00000122218	COPA	160259063	160313190	57	247	0.000200445	Brain_Cortex_UT
1	ENSG00000118217	ATF6	161736084	161933860	13	335	0.000200109	Brain_Hippocampus_UT
1	ENSG00000248485	PCP4L1	161228517	161255240	8	284	0.000198928	Brain_Nucleus_accumbens_basal_ganglia_UT
11	ENSG00000168496	FEN1	61560109	61564716	10	247	0.000197448	Pituitary_UT
1	ENSG00000122218	COPA	160259063	160313190	62	299	0.000197434	Brain_Hippocampus_UT
11	ENSG00000124935	SCGB1D2	62009682	62012280	16	229	0.000197378	Brain_Caudate_basal_ganglia_UT
1	ENSG00000171786	NHLH1	160336857	160342638	15	275	0.000196406	Brain_Caudate_basal_ganglia_UT
11	ENSG00000124935	SCGB1D2	62009682	62012280	16	247	0.000195385	Pituitary_UT
11	ENSG00000166900	STX3	59480929	59573354	74	184	0.000194919	Brain_Amygdala_UT
1	ENSG00000158769	F11R	160965001	160991138	17	276	0.000194345	Brain_Caudate_basal_ganglia_UT
15	ENSG00000157470	FAM81A	59664892	59815748	48	10	0.000193565	Brain_Hypothalamus_UT
8	ENSG00000015592	STMN4	27092840	27115937	5	76	0.000190605	Brain_Putamen_basal_ganglia_UT
1	ENSG00000122218	COPA	160259063	160313190	56	246	0.000190583	Brain_Caudate_basal_ganglia_UT
11	ENSG00000256591	AP003108.2	61196692	61253294	8	240	0.000188673	Brain_Amygdala_UT
11	ENSG00000197629	MPEG1	58975983	58980424	6	252	0.000187635	Pituitary_UT
6	ENSG00000244694	PTCHD4	47845764	48036425	39	21	0.000186932	Brain_Hypothalamus_UT
11	ENSG00000166959	MS4A8	60467047	60483284	4	266	0.000186055	Brain_Cortex_UT
11	ENSG00000187049	TMEM216	61159159	61166335	4	251	0.000183966	Pituitary_UT
11	ENSG00000149485	FADS1	61567099	61596790	20	258	0.0001837	Brain_Cortex_UT
7	ENSG00000077454	LRCH4	100169855	100183776	22	130	0.000183342	Brain_Caudate_basal_ganglia_UT
11	ENSG00000149532	CPSF7	61170121	61197503	71	216	0.000182914	Brain_Cortex_UT
11	ENSG00000134780	DAGLA	61447905	61514473	17	255	0.000182734	Brain_Cortex_UT
11	ENSG00000187049	TMEM216	61159159	61166335	4	234	0.000182642	Brain_Caudate_basal_ganglia_UT
11	ENSG00000187049	TMEM216	61159159	61166335	4	240	0.00018247	Brain_Hypothalamus_UT
11	ENSG00000187049	TMEM216	61159159	61166335	4	266	0.000182234	Brain_Cortex_UT
11	ENSG00000187049	TMEM216	61159159	61166335	4	244	0.000181846	Brain_Amygdala_UT
11	ENSG00000149532	CPSF7	61170121	61197503	67	196	0.000179183	Brain_Amygdala_UT
1	ENSG00000117335	CD46	207925402	207968858	20	28	0.000176961	Brain_Hypothalamus_UT
7	ENSG00000214309	MBLAC1	99724317	99726118	31	117	0.000176015	Brain_Caudate_basal_ganglia_UT
11	ENSG00000124935	SCGB1D2	62009682	62012280	16	239	0.000174168	Brain_Amygdala_UT
11	ENSG00000166927	MS4A7	60145955	60163424	47	238	0.000172504	Brain_Cortex_UT
11	ENSG00000149485	FADS1	61567099	61596790	19	226	0.000172425	Brain_Caudate_basal_ganglia_UT
11	ENSG00000124935	SCGB1D2	62009682	62012280	16	236	0.00017135	Brain_Hypothalamus_UT
11	ENSG00000110446	SLC15A3	60704556	60720002	10	229	0.000171035	Brain_Caudate_basal_ganglia_UT
11	ENSG00000149503	INCENP	61891445	61920635	59	207	0.000170094	Pituitary_UT
11	ENSG00000166801	FAM111A	58910221	58922512	44	206	0.000168467	Brain_Hypothalamus_UT
11	ENSG00000149532	CPSF7	61170121	61197503	69	187	0.000167805	Brain_Caudate_basal_ganglia_UT
11	ENSG00000149503	INCENP	61891445	61920635	70	212	0.000167598	Brain_Cortex_UT
11	ENSG00000006118	TMEM132A	60691935	60704631	9	251	0.000167313	Pituitary_UT
7	ENSG00000214309	MBLAC1	99724317	99726118	30	120	0.000167158	Brain_Hypothalamus_UT
11	ENSG00000166928	MS4A14	60146003	60185161	16	262	0.00016571	Brain_Cortex_UT
11	ENSG00000166801	FAM111A	58910221	58922512	40	209	0.00016485	Brain_Caudate_basal_ganglia_UT
1	ENSG00000117335	CD46	207925402	207968858	20	7	0.000164836	Brain_Anterior_cingulate_cortex_BA24_UT
4	ENSG00000073331	ALPK1	113206665	113363776	12	58	0.000164198	Brain_Caudate_basal_ganglia_UT
1	ENSG00000117335	CD46	207925402	207968858	20	7	0.000163534	Brain_Amygdala_UT
11	ENSG00000149503	INCENP	61891445	61920635	60	189	0.00016314	Brain_Caudate_basal_ganglia_UT
11	ENSG00000167995	BEST1	61717293	61732987	10	263	0.000162858	Brain_Cortex_UT
11	ENSG00000167995	BEST1	61717293	61732987	10	232	0.000162248	Brain_Caudate_basal_ganglia_UT
11	ENSG00000166928	MS4A14	60146003	60185161	16	240	0.000161379	Brain_Amygdala_UT
1	ENSG00000117335	CD46	207925402	207968858	20	18	0.000160605	Brain_Substantia_nigra_UT
1	ENSG00000117335	CD46	207925402	207968858	20	42	0.000160366	Brain_Hippocampus_UT
11	ENSG00000162148	PPP1R32	61248592	61258403	24	251	0.000160282	Brain_Cortex_UT
11	ENSG00000167987	VPS37C	60897728	60929089	22	254	0.000160112	Brain_Cortex_UT
11	ENSG00000110107	PRPF19	60658202	60674060	7	268	0.000159871	Brain_Cortex_UT
11	ENSG00000168496	FEN1	61560109	61564716	10	236	0.000159512	Brain_Hypothalamus_UT
11	ENSG00000110448	CD5	60869867	60895324	10	229	0.0001594	Brain_Caudate_basal_ganglia_UT
11	ENSG00000110107	PRPF19	60658202	60674060	7	236	0.000159125	Brain_Caudate_basal_ganglia_UT
11	ENSG00000110448	CD5	60869867	60895324	10	262	0.000158985	Brain_Cortex_UT
11	ENSG00000110107	PRPF19	60658202	60674060	7	246	0.000158837	Brain_Amygdala_UT
11	ENSG00000166928	MS4A14	60146003	60185161	16	246	0.000158425	Pituitary_UT
11	ENSG00000166928	MS4A14	60146003	60185161	16	236	0.000158252	Brain_Hypothalamus_UT
11	ENSG00000013725	CD6	60739115	60787849	7	265	0.000157725	Brain_Cortex_UT
11	ENSG00000110448	CD5	60869867	60895324	10	235	0.000157594	Brain_Hypothalamus_UT
11	ENSG00000166928	MS4A14	60146003	60185161	16	230	0.00015739	Brain_Caudate_basal_ganglia_UT
11	ENSG00000166927	MS4A7	60145955	60163424	48	218	0.000157372	Pituitary_UT
11	ENSG00000149503	INCENP	61891445	61920635	63	194	0.000157136	Brain_Hypothalamus_UT
11	ENSG00000013725	CD6	60739115	60787849	7	232	0.000157067	Brain_Caudate_basal_ganglia_UT
11	ENSG00000013725	CD6	60739115	60787849	7	241	0.000157033	Brain_Amygdala_UT
11	ENSG00000013725	CD6	60739115	60787849	7	238	0.000157018	Brain_Hypothalamus_UT
11	ENSG00000110448	CD5	60869867	60895324	10	246	0.000156922	Pituitary_UT
11	ENSG00000166801	FAM111A	58910221	58922512	46	220	0.000156914	Pituitary_UT
1	ENSG00000196352	CD55	207494853	207534311	53	14	0.000146834	Brain_Hippocampus_UT
1	ENSG00000143486	EIF2D	206744620	206785904	6	35	0.000145386	Brain_Hypothalamus_UT
7	ENSG00000237640	AC004522.3	99527015	99546243	14	131	0.000144702	Brain_Caudate_basal_ganglia_UT
1	ENSG00000162889	MAPKAPK2	206858289	206907628	10	30	0.000143498	Brain_Hypothalamus_UT
1	ENSG00000117335	CD46	207925402	207968858	21	20	0.000142842	Brain_Nucleus_accumbens_basal_ganglia_UT
1	ENSG00000117335	CD46	207925402	207968858	20	13	0.000142588	Brain_Putamen_basal_ganglia_UT
1	ENSG00000143486	EIF2D	206744620	206785904	6	29	0.000142318	Brain_Caudate_basal_ganglia_UT
1	ENSG00000117335	CD46	207925402	207968858	20	22	0.000142144	Brain_Caudate_basal_ganglia_UT
1	ENSG00000143486	EIF2D	206744620	206785904	6	20	0.000141111	Brain_Putamen_basal_ganglia_UT
19	ENSG00000117877	CD3EAP	45909467	45914024	9	233	0.000140318	Brain_Anterior_cingulate_cortex_BA24_UT
1	ENSG00000143486	EIF2D	206744620	206785904	6	14	0.000140052	Brain_Amygdala_UT
1	ENSG00000143486	EIF2D	206744620	206785904	6	14	0.000139593	Brain_Anterior_cingulate_cortex_BA24_UT
1	ENSG00000117335	CD46	207925402	207968858	20	65	0.000139492	Brain_Cortex_UT
1	ENSG00000143486	EIF2D	206744620	206785904	6	25	0.000139146	Brain_Substantia_nigra_UT
1	ENSG00000261000	AC244034.2	206677281	206677789	9	18	0.00013795	Brain_Putamen_basal_ganglia_UT
1	ENSG00000261000	AC244034.2	206677281	206677789	9	26	0.000137501	Brain_Nucleus_accumbens_basal_ganglia_UT
1	ENSG00000143486	EIF2D	206744620	206785904	6	28	0.000137404	Brain_Nucleus_accumbens_basal_ganglia_UT
1	ENSG00000261000	AC244034.2	206677281	206677789	9	27	0.000137175	Brain_Caudate_basal_ganglia_UT
1	ENSG00000162889	MAPKAPK2	206858289	206907628	10	24	0.000136896	Brain_Caudate_basal_ganglia_UT
1	ENSG00000143486	EIF2D	206744620	206785904	6	72	0.000136099	Brain_Cortex_UT
19	ENSG00000117877	CD3EAP	45909467	45914024	9	161	0.000122815	Brain_Amygdala_UT
19	ENSG00000167384	ZNF180	44979854	45004576	18	155	0.00010183	Brain_Amygdala_UT
19	ENSG00000167384	ZNF180	44979854	45004576	21	225	8.63512e-05	Brain_Anterior_cingulate_cortex_BA24_UT
19	ENSG00000130202	NECTIN2	45349432	45392485	20	224	8.63065e-05	Brain_Anterior_cingulate_cortex_BA24_UT
19	ENSG00000104884	ERCC2	45853095	45874176	20	289	6.84539e-05	Brain_Putamen_basal_ganglia_UT
19	ENSG00000170684	ZNF296	45574758	45579846	15	208	6.02157e-05	Brain_Substantia_nigra_UT
19	ENSG00000104866	PPP1R37	45594654	45651335	8	301	5.34154e-05	Brain_Putamen_basal_ganglia_UT
19	ENSG00000104856	RELB	45504688	45541452	3	216	2.48395e-05	Brain_Substantia_nigra_UT
19	ENSG00000186567	CEACAM19	45165545	45187631	59	254	2.01407e-05	Brain_Putamen_basal_ganglia_UT
19	ENSG00000142252	GEMIN7	45582453	45594782	54	171	1.30601e-06	Brain_Substantia_nigra_UT
19	ENSG00000062370	ZNF112	44830708	44871377	49	179	1.29736e-06	Brain_Substantia_nigra_UT
19	ENSG00000159915	ZNF233	44754318	44779470	35	193	4.78364e-07	Brain_Substantia_nigra_UT
19	ENSG00000117877	CD3EAP	45909467	45914024	9	210	2.95084e-07	Brain_Substantia_nigra_UT
19	ENSG00000167384	ZNF180	44979854	45004576	19	204	2.89034e-07	Brain_Substantia_nigra_UT
19	ENSG00000125741	OPA3	46030685	46105470	60	254	2.28935e-08	Brain_Putamen_basal_ganglia_UT
19	ENSG00000012061	ERCC1	45910591	45982086	50	266	1.56424e-08	Brain_Putamen_basal_ganglia_UT
19	ENSG00000062370	ZNF112	44830708	44871377	46	267	1.15719e-08	Brain_Putamen_basal_ganglia_UT
19	ENSG00000007255	TRAPPC6A	45666186	45681495	4	302	1.02886e-08	Brain_Putamen_basal_ganglia_UT
19	ENSG00000167384	ZNF180	44979854	45004576	21	288	6.91997e-09	Brain_Putamen_basal_ganglia_UT
19	ENSG00000104892	KLC3	45836692	45854778	2	304	5.51097e-09	Brain_Putamen_basal_ganglia_UT
19	ENSG00000267508	ZNF285	44886459	44905774	76	237	5.20835e-09	Brain_Putamen_basal_ganglia_UT
19	ENSG00000117877	CD3EAP	45909467	45914024	9	296	3.95974e-09	Brain_Putamen_basal_ganglia_UT
19	ENSG00000170684	ZNF296	45574758	45579846	15	300	7.61336e-13	Pituitary_UT
19	ENSG00000186567	CEACAM19	45165545	45187631	60	258	2.43067e-15	Pituitary_UT
19	ENSG00000159915	ZNF233	44754318	44779470	34	287	1.9461e-15	Pituitary_UT
19	ENSG00000213889	PPM1N	45992035	46005768	18	296	2.44901e-17	Pituitary_UT
19	ENSG00000073008	PVR	45147098	45166850	62	258	3.0876e-18	Pituitary_UT
19	ENSG00000104884	ERCC2	45853095	45874176	20	295	9.32371e-19	Pituitary_UT
19	ENSG00000142252	GEMIN7	45582453	45594782	55	266	7.35996e-19	Pituitary_UT
19	ENSG00000189114	BLOC1S3	45682003	45685059	27	292	3.38596e-20	Pituitary_UT
19	ENSG00000062370	ZNF112	44830708	44871377	50	271	2.54027e-20	Pituitary_UT
19	ENSG00000213892	CEACAM16	45202421	45213986	30	286	1.71178e-20	Pituitary_UT
19	ENSG00000130208	APOC1	45417504	45422606	2	309	8.40636e-21	Pituitary_UT
19	ENSG00000125741	OPA3	46030685	46105470	60	260	8.01709e-21	Pituitary_UT
19	ENSG00000167384	ZNF180	44979854	45004576	21	294	7.05734e-21	Pituitary_UT
19	ENSG00000117877	CD3EAP	45909467	45914024	9	302	6.5284e-21	Pituitary_UT
19	ENSG00000012061	ERCC1	45910591	45982086	49	273	6.02826e-21	Pituitary_UT
