# Supplementary material for: A transcriptome-wide association study of Alzheimer’s disease using prediction models of relevant tissues identifies novel candidate susceptibility genes
Source: Genome Med. 2021 Sep 1;13:141. doi: 10.1186/s13073-021-00959-y (PMC8408990; doi:10.1186/s13073-021-00959-y)
Supplement: Supplementary file 6 — Additional file 6: Table S6. Full list of risk SNPs and their distances with the associated genes. [file 13073_2021_959_MOESM6_ESM.xlsx]

## Sheet: Sheet1
Table S6: Full list of risk SNPs and their distances with the associated genes.
Region	Gene ID	Gene	SNPa	Distance
				of gene to
				the index
				SNP (kb)
1q23.3	ENSG00000158850	B4GALT3	rs4575098	7.63
			rs6656401	46544.3
			rs679515	46602.8
1q23.3	ENSG00000158869	FCER1G	rs4575098	29.63
			rs6656401	46501.6
			rs679515	46560.1
1q23.3	ENSG00000158864	NDUFS2	rs4575098	11.5
			rs6656401	46507.9
			rs679515	46566.4
1q23.3	ENSG00000158793	NIT1	rs4575098	60.16
			rs6656401	46596.8
			rs679515	46655.3
1q32.2	ENSG00000203710	CR1	rs4575098	46514.1
			rs6656401	within
			rs679515	within
4q25	ENSG00000174749	FAM241A	rs6448451	102042
6p12.3	ENSG00000270761	AL355353.1	rs9271192	14866.5
			rs6931277	14861.6
			rs187370608	6502.78
			rs9381563	12.34
			rs10948363	42.45
6p12.3	ENSG00000198087	CD2AP	rs9271192	14867
			rs6931277	14862.2
			rs187370608	6503.33
			rs9381563	12.89
			rs10948363	within
6p21.32	ENSG00000204290	BTNL2	rs9271192	203.63
			rs6931277	208.45
			rs187370608	8567.29
			rs9381563	15057.7
			rs10948363	15112.9
6p21.33	ENSG00000228727	SAPCD1	rs9271192	845.9
			rs6931277	850.73
			rs187370608	9209.57
			rs9381563	15700
			rs10948363	15755.1
7q22.1	ENSG00000237640	AC004522.3	rs2718058	61685.5
			rs7384878	385.81
			rs1476679	458.2
			rs7810606	43561.9
			rs11771145	43564.5
			rs114360492	46403.8
7q22.1	ENSG00000221838	AP4M1	rs2718058	61857.6
			rs7384878	224.08
			rs1476679	296.48
			rs7810606	43400.2
			rs11771145	43402.8
			rs114360492	46242.1
7q22.1	ENSG00000160862	AZGP1	rs2718058	61722.8
			rs7384878	358.38
			rs1476679	430.78
			rs7810606	43534.5
			rs11771145	43537.1
			rs114360492	46376.4
7q22.1	ENSG00000239521	CASTOR3	rs2718058	61956.7
			rs7384878	62.19
			rs1476679	134.59
			rs7810606	43238.3
			rs11771145	43240.9
			rs114360492	46080.2
7q22.1	ENSG00000166997	CNPY4	rs2718058	61875.7
			rs7384878	208.92
			rs1476679	281.32
			rs7810606	43385
			rs11771145	43387.6
			rs114360492	46226.9
7q22.1	ENSG00000176402	GJC3	rs2718058	61679.4
			rs7384878	404.81
			rs1476679	477.2
			rs7810606	43580.9
			rs11771145	43583.5
			rs114360492	46422.8
7q22.1	ENSG00000213420	GPC2	rs2718058	61925.7
			rs7384878	157.05
			rs1476679	229.44
			rs7810606	43333.2
			rs11771145	43335.8
			rs114360492	46175
7q22.1	ENSG00000188186	LAMTOR4	rs2718058	61905
			rs7384878	178.48
			rs1476679	250.88
			rs7810606	43354.6
			rs11771145	43357.2
			rs114360492	46196.5
7q22.1	ENSG00000166924	NYAP1	rs2718058	62240
			rs7384878	149.5
			rs1476679	77.1
			rs7810606	43015.7
			rs11771145	43018.3
			rs114360492	45857.6
7q22.1	ENSG00000213413	PVRIG	rs2718058	61974.3
			rs7384878	112.94
			rs1476679	185.33
			rs7810606	43289.1
			rs11771145	43291.7
			rs114360492	46130.9
7q22.1	ENSG00000066923	STAG3	rs2718058	61933.7
			rs7384878	112.94
			rs1476679	185.34
			rs7810606	43289.1
			rs11771145	43291.7
			rs114360492	46130.9
8p21.1	ENSG00000120885	CLU	rs28834970	259.31
			rs1532278	within
			rs9331896	within
11q12.1	ENSG00000166801	FAM111A	rs10838725	11352.4
			rs983392	1001
			rs1582763	1099.44
			rs3844143	26927.7
			rs10792832	26945.4
			rs11218343	62513.1
15q21.3	ENSG00000245975	AC090515.2	rs442495	37.66
			rs117618017	4506.73
15q21.3-q22.1	ENSG00000128923	MINDY2	rs442495	40.78
			rs117618017	4415.8
16p11.2	ENSG00000232748	AC135050.1	rs59735493	58.98
16p11.2	ENSG00000278133	AC135050.6	rs59735493	0.46
16p11.2	ENSG00000196118	CCDC189	rs59735493	359.56
16p11.2	ENSG00000103510	KAT8	rs59735493	within
16p11.2	ENSG00000178226	PRSS36	rs59735493	17.15
16p11.2	ENSG00000151006	PRSS53	rs59735493	32.15
16p11.2	ENSG00000167397	VKORC1	rs59735493	25.8
16p11.2	ENSG00000167394	ZNF668	rs59735493	47.54
17p13.2	ENSG00000234327	AC012146.1	rs9916042	30.32
			rs28394864	42432.5
17p13.2	ENSG00000161929	SCIMP	rs9916042	127.77
			rs28394864	42312.6
17q23.3	ENSG00000159640	ACE	rs9916042	56570
			rs28394864	14103.6
19q13.31	ENSG00000186567	CEACAM19	rs3752241	44112
			rs4147929	44102.1
			rs75627662	225.95
			rs76320948	1054.21
			rs3865444	6540.33
19q13.31	ENSG00000073008	PVR	rs3752241	44093.6
			rs4147929	44083.7
			rs75627662	244.15
			rs76320948	1072.41
			rs3865444	6558.53
19q13.31	ENSG00000062370	ZNF112	rs3752241	43777.2
			rs4147929	43767.3
			rs75627662	542.2
			rs76320948	1370.46
			rs3865444	6856.59
19q13.31-13.32	ENSG00000266903	AC243964.3	rs3752241	44081.3
			rs4147929	44071.4
			rs75627662	185.1
			rs76320948	1013.36
			rs3865444	6499.48
19q13.32	ENSG00000130208	APOC1	rs3752241	44364
			rs4147929	44354.1
			rs75627662	3.93
			rs76320948	819.24
			rs3865444	6305.36
19q13.32	ENSG00000234906	APOC2	rs3752241	44395.7
			rs4147929	44385.8
			rs75627662	35.65
			rs76320948	789.02
			rs3865444	6275.14
19q13.32	ENSG00000267467	APOC4	rs3752241	44392
			rs4147929	44382.1
			rs75627662	31.92
			rs76320948	793.09
			rs3865444	6279.21
19q13.32	ENSG00000130203	APOE	rs3752241	44355.5
			rs4147929	44345.6
			rs75627662	0.93
			rs76320948	829.19
			rs3865444	6315.31
19q13.32	ENSG00000012061	ERCC1	rs3752241	44857.1
			rs4147929	44847.2
			rs75627662	497.02
			rs76320948	259.76
			rs3865444	5745.88
19q13.32	ENSG00000142252	GEMIN7	rs3752241	44528.9
			rs4147929	44519
			rs75627662	168.88
			rs76320948	647.07
			rs3865444	6133.19
19q13.32	ENSG00000104892	KLC3	rs3752241	44783.2
			rs4147929	44773.2
			rs75627662	423.12
			rs76320948	387.06
			rs3865444	5873.18
19q13.32	ENSG00000130202	NECTIN2	rs3752241	44295.9
			rs4147929	44286
			rs75627662	21.1
			rs76320948	849.36
			rs3865444	6335.48
19q13.32	ENSG00000125741	OPA3	rs3752241	44977.2
			rs4147929	44967.2
			rs75627662	617.11
			rs76320948	136.37
			rs3865444	5622.49
19q13.32	ENSG00000130204	TOMM40	rs3752241	44340.3
			rs4147929	44330.4
			rs75627662	6.63
			rs76320948	834.9
			rs3865444	6321.02
19q13.32	ENSG00000007255	TRAPPC6A	rs3752241	44612.7
			rs4147929	44602.7
			rs75627662	252.61
			rs76320948	560.35
			rs3865444	6046.47
19q13.32	ENSG00000170684	ZNF296	rs3752241	44521.2
			rs4147929	44511.3
			rs75627662	161.18
			rs76320948	662
			rs3865444	6148.12
19q13.41	ENSG00000105383	CD33	rs3752241	50674.8
			rs4147929	50664.9
			rs75627662	6314.74
			rs76320948	5486.48
			rs3865444	0.36
athe index risk SNPs were from previous full-scale genome-wide association studies (GWAS) for AD risk[1, 2].
1. Lambert J-C, Ibrahim-Verbaas CA, Harold D, Naj AC, Sims R, Bellenguez C, et al. Meta-analysis of 74,046 individuals identifies 11 new susceptibility loci for Alzheimer's disease. Nature genetics. 2013;45(12):1452.
2. Jansen IE, Savage JE, Watanabe K, Bryois J, Williams DM, Steinberg S, et al. Genome-wide meta-analysis identifies new loci and functional pathways influencing Alzheimer’s disease risk. Nature genetics. 2019;51(3):404-13.
