# Supplementary material for: A transcriptome-wide association study of Alzheimer’s disease using prediction models of relevant tissues identifies novel candidate susceptibility genes
Source: Genome Med. 2021 Sep 1;13:141. doi: 10.1186/s13073-021-00959-y (PMC8408990; doi:10.1186/s13073-021-00959-y)
Supplement: Supplementary file 7 — Additional file 7: Table S7. Canonical pathway of identified genes by TWAS. [file 13073_2021_959_MOESM7_ESM.xlsx]

## Sheet: Sheet1
Table S7: TWAS identified twenty-five genes at Bonferroni correction level for AD risk using spleen tissue gene expression prediction model.
Region	Gene	Typea	OR (95% CI)	R2 b	Number	P value
					of SNPs
					in model
1q23.3	NDUFS2	Protein	0.96 (0.94 ± 0.97)	0.05	102	8.30 × 10-10
1q23.3	FCER1G	Protein	0.95 (0.93 ± 0.97)	0.12	5	2.09 × 10-7
1q23.3	NIT1	Protein	0.92 (0.89 ± 0.95)	0.04	14	4.01 × 10-6
2q37.1	INPP5D	Protein	0.95 (0.93 ± 0.97)	0.17	29	7.31 × 10-8
4q25	FAM241A	Protein	0.97 (0.95 ± 0.98)	0.06	23	1.60 × 10-6
6p12.3	AL355353.1	LncRNA	0.97 (0.96 ± 0.98)	0.1	51	2.50 × 10-8
8p21.1	CLU	Protein	1.16 (1.11 ± 1.22)	0.04	38	1.01 × 10-11
11q12.1	MS4A2	Protein	0.89 (0.86 ± 0.92)	0.03	7	1.01 × 10-11
11q12.2	MS4A4E	Protein	1.25 (1.18 ± 1.33)	0.06	4	6.63 × 10-13
14q32.12	SLC24A4	Protein	0.97 (0.96 ± 0.98)	0.2	120	1.62 × 10-10
15q22.1	AC090515.2	LncRNA	0.89 (0.84 ± 0.93)	0.02	11	2.69 × 10-6
15q25.1	CTSH	Protein	1.02 (1.01 ± 1.02)	0.36	48	1.21 × 10-6
16p11.2	KAT8	Protein	0.98 (0.97 ± 0.98)	0.15	35	6.84 × 10-10
16p11.2	PRSS36	Protein	0.96 (0.94 ± 0.97)	0.03	19	5.15 × 10-8
16p11.2	VKORC1	Protein	1.04 (1.03 ± 1.06)	0.1	23	7.11 × 10-7
16p11.2	ZNF668	Protein	1.07 (1.04 ± 1.1)	0.05	14	8.62 × 10-7
16p11.2	PRSS53	Protein	1.1 (1.06 ± 1.14)	0.05	19	2.02 × 10-6
16p11.2	SETD1A	Protein	0.93 (0.9 ± 0.96)	0.03	22	2.07 × 10-6
16p11.2	AC135050.6	LncRNA	1.03 (1.02 ± 1.05)	0.04	42	3.25 × 10-6
17p13.2	AC012146.1	LncRNA	0.98 (0.97 ± 0.99)	0.38	90	2.46 × 10-8
19q13.31-13.32	AC243964.3	LncRNA	1.03 (1.02 ± 1.03)	0.63	9	1.06 × 10-24
19q13.31	CEACAM19	Protein	1.03 (1.03 ± 1.04)	0.19	66	1.14 × 10-13
19q13.31	PVR	Protein	0.96 (0.95 ± 0.98)	0.1	65	2.43 × 10-9
19q13.32	APOC4	Protein	1.12 (1.07 ± 1.18)	0.05	27	2.94 × 10-6
19q13.32	TRAPPC6A	Protein	0.93 (0.9 ± 0.95)	0.07	4	2.35 × 10-8
aprotein: protein coding genes; lncRNA: long noncoding RNAs; bR2: prediction performance.
