# Supplementary material for: A transcriptome-wide association study of Alzheimer’s disease using prediction models of relevant tissues identifies novel candidate susceptibility genes
Source: Genome Med. 2021 Sep 1;13:141. doi: 10.1186/s13073-021-00959-y (PMC8408990; doi:10.1186/s13073-021-00959-y)
Supplement: Supplementary file 8 — Additional file 8: Table S8. Networks of identified genes. [file 13073_2021_959_MOESM8_ESM.xlsx]

## Sheet: Sheet1
Table S8: Canonical pathway of identified genes by TWAS.
Ingenuity Canonical Pathways	P value	Gene
IL-12 Signaling and Production in Macrophages	2.75 × 10-7	APOC1, APOC2, APOC4, APOE, CLU, ZNF668
Clathrin-mediated Endocytosis Signaling	2.45 × 10-6	APOC1, APOC2, APOC4, APOE, CD2AP, CLU
LXR/RXR Activation	4.57 × 10-6	APOC1, APOC2, APOC4, APOE, CLU
FXR/RXR Activation	5.50 × 10-6	APOC1, APOC2, APOC4, APOE, CLU
Atherosclerosis Signaling	5.75 × 10-6	APOC1, APOC2, APOC4, APOE, CLU
Maturity Onset Diabetes of Young (MODY) Signaling	6.61 × 10-6	APOC1, APOC2, APOC4, APOE
Production of Nitric Oxide and Reactive Oxygen Species in Macrophages	3.89 × 10-5	APOC1, APOC2, APOC4, APOE, CLU
LPS/IL-1 Mediated Inhibition of RXR Function	1.10 × 10-3	APOC1, APOC2, APOC4, APOE
Neuroprotective Role of THOP1 in Alzheimer's Disease	1.70 × 10-3	ACE, PRSS36, PRSS53
Natural Killer Cell Signaling	7.41 × 10-3	FCER1G, NECTIN2, PVR
Phagosome Formation	2.95 × 10-2	CR1, FCER1G
