# Supplementary material for: A transcriptome-wide association study of Alzheimer’s disease using prediction models of relevant tissues identifies novel candidate susceptibility genes
Source: Genome Med. 2021 Sep 1;13:141. doi: 10.1186/s13073-021-00959-y (PMC8408990; doi:10.1186/s13073-021-00959-y)
Supplement: Supplementary file 9 — Additional file 9: Table S9. Top 20 disease functional categories of identified genes. [file 13073_2021_959_MOESM9_ESM.xlsx]

## Sheet: Sheet1
Table S9: Networks of identified genes.
Molecules in network	Score	Focus molecules	Top diseases and functions
ACE, Akt, Ap1, APOC1, Apoc1/Apoc2/Apoc4, APOC2, APOC4, APOE, Apolipoprotein, AZGP1, B4GALT3, BTNL2, CD2AP, CD33, CLU, Collagen(s), cytokine, FCER1G, HDL, Ige, IgG, IL12 (complex), Immunoglobulin, LDL, Mek, NCOR-LXR-Oxysterol-RXR-9 cis RA, NECTIN2, Nr1h, NYAP1, P38 MAPK, PI3K (complex), PVRIG, SCIMP, VKORC1, ZNF668	43	18	Metabolic Disease, Neurological Disease, Organismal Injury and Abnormalities
ACYP1, APP, AR, CCDC189, ENDOU, ESR2, GEMIN7, GJC3, KAT8, KLC3, MINDY2, OPA3, PRSS16, Prss28, Prss29, Prss30, Prss32, PRSS36, PRSS38, PRSS41, PRSS45P, PRSS48, PRSS53, PRSS55, PRSS58, Serine Protease, SHMT2, Tmprss11b, TMPRSS7, TMPRSS9, TOMM40, TRIM28, UBC, ZNF112, ZNF720	23	11	Post-Translational Modification, Protein Degradation, Protein Synthesis
ADGRG2, Ang4, AP4M1, ARMH4, beta-estradiol, CEACAM19, CNPY4, CTNNB1, FAM111A, FAM53B, FBRSL1, GPR1, GPRIN3, HSF1, HSPA1A/HSPA1B, LAMTOR4, NIT1, PITPNM2, PLEKHA6, PODN, RAP1GAP2, RERG, RIPOR1, Rpl39l, RPTOR, SAPCD1, SHOC1, SIGLEC8, STAG3, SUSD2, TGIF2, TLR4, TRAPPC6A, TRIM25, XPO1	18	9	Cancer, Organ Development, Organismal Injury and Abnormalities
ABCA6, C6orf58, CASTOR3, Ccr2, cholesterol, CR1, CYYR1, ERCC1, ERK, FAM241A, FPR2, GPC2, GPR32, GPR78, GPR88, GTDC1, Histone h3, Insulin, LUCAT1, Miat, mir-324, miR-324-3p (miRNAs w/seed CCACUGC), mir-432, MYCN, NDUFS2, PVR, RASSF1-AS1, RBBP7, TAAR5, TCR, TNF, Trbv13-1, Vegf, xylitol, ZNF296	16	8	Lipid Metabolism, Molecular Transport, Small Molecule Biochemistry
