# Supplementary material for: A transcriptome-wide association study of Alzheimer’s disease using prediction models of relevant tissues identifies novel candidate susceptibility genes
Source: Genome Med. 2021 Sep 1;13:141. doi: 10.1186/s13073-021-00959-y (PMC8408990; doi:10.1186/s13073-021-00959-y)
Supplement: Supplementary file 10 — Additional file 10: Table S10. TWAS identified nine genes at Bonferroni correction level for AD risk using spleen tissue gene expression prediction model. [file 13073_2021_959_MOESM10_ESM.xlsx]

## Sheet: Sheet1
Table S10: Top 20 disease functional categories of identified genes.
Categories	Diseases or Functions Annotation	P value	Molecules
Metabolic Disease, Neurological Disease, Organismal Injury and Abnormalities, Psychological Disorders	Late-onset Alzheimer disease	2.80 × 10-11	ACE, APOE, CD2AP, CD33, CLU, CR1
Lipid Metabolism, Molecular Transport, Small Molecule Biochemistry	Efflux of phospholipid	2.90 × 10-7	APOC1, APOC2, APOE, CLU
Developmental Disorder, Hereditary Disorder, Metabolic Disease, Neurological Disease, Organismal Injury and Abnormalities, Psychological Disorders	Familial Alzheimer disease	2.25 × 10-6	APOC1, APOE, CLU, CR1
Lipid Metabolism, Molecular Transport, Small Molecule Biochemistry	Efflux of cholesterol	8.92 × 10-6	APOC1, APOC2, APOC4, APOE, CLU
Developmental Disorder, Hereditary Disorder, Metabolic Disease, Neurological Disease, Ophthalmic Disease, Organismal Injury and Abnormalities	Gelatinous drop-like corneal dystrophy	1.20 × 10-5	APOE, CLU
Connective Tissue Disorders, Developmental Disorder, Hereditary Disorder, Ophthalmic Disease, Organismal Injury and Abnormalities	Lattice corneal dystrophy type I	1.20 × 10-5	APOE, CLU
Hereditary Disorder, Organismal Injury and Abnormalities, Renal and Urological Disease	Familial glomerulopathy	2.19 × 10-5	ACE, APOE, CD2AP
Cardiovascular Disease, Organismal Injury and Abnormalities, Skeletal and Muscular Disorders	Recurrent myocardial infarction	2.40 × 10-5	ACE, VKORC1
Cardiovascular Disease, Organismal Injury and Abnormalities	Spontaneous coronary artery disease	2.40 × 10-5	ACE, APOE
Organ Morphology, Organismal Development, Organismal Injury and Abnormalities, Renal and Urological Disease, Renal and Urological System Development and Function	Abnormal morphology of mesangial matrix	2.73 × 10-5	APOE, CD2AP, CLU
Lipid Metabolism, Small Molecule Biochemistry	Homeostasis of triacylglycerol	3.69 × 10-5	APOC2, APOC4, APOE
Cardiovascular Disease, Organismal Injury and Abnormalities, Skeletal and Muscular Disorders	Myocardial infarction	4.11 × 10-5	ACE, APOE, CLU, CR1, FCER1G, VKORC1
Metabolic Disease, Neurological Disease, Organismal Injury and Abnormalities, Psychological Disorders	Alzheimer disease	4.16 × 10-5	ACE, APOC1, APOC2, APOC4, APOE, CD2AP, CD33, CLU, CR1
Carbohydrate Metabolism, Lipid Metabolism, Molecular Transport, Small Molecule Biochemistry	Uptake of lipopolysaccharide	5.98 × 10-5	APOE, CD33
Organ Morphology, Organismal Development, Organismal Injury and Abnormalities, Renal and Urological Disease, Renal and Urological System Development and Function	Abnormal morphology of renal glomerulus	9.21 × 10-5	ACE, APOE, CD2AP, CLU
Hematological Disease	Hyperhomocysteinemia	1.43 × 10-4	ACE, APOE
Cardiovascular Disease, Organismal Injury and Abnormalities	Vascular injury	1.78 × 10-4	APOE, CLU
Cellular Function and Maintenance	Receptor-mediated endocytosis	2.92 × 10-4	APOC1, APOC2, APOE, CD2AP, CLU
Organismal Injury and Abnormalities, Renal and Urological Disease	Damage of tubulointerstitium	4.14 × 10-4	ACE, APOE
Inflammatory Response	Antibody-dependent cell-mediated cytotoxicity	4.20 × 10-4	FCER1G, NECTIN2, PVR
