# Supplementary material for: A transcriptome-wide association study of Alzheimer’s disease using prediction models of relevant tissues identifies novel candidate susceptibility genes
Source: Genome Med. 2021 Sep 1;13:141. doi: 10.1186/s13073-021-00959-y (PMC8408990; doi:10.1186/s13073-021-00959-y)
Supplement: Supplementary file 11 — Additional file 11: Table S11. Comparison of results of main analyses (outcome of both clinically diagnosed AD and AD-by-proxy) with analyses of clinically diagnosed AD outcome and AD-by-proxy outcome. [file 13073_2021_959_MOESM11_ESM.xlsx]

## Sheet: Sheet1
Table S11: Comparison of results of main analyses (outcome of both clinically diagnosed AD and AD-by-proxy) with analyses of clinically diagnosed AD outcome and AD-by-proxy outcome.
			Our TWAS			AD (PMID: 30820047)			AD by proxy (PMID: 28092683)
Region	Gene	Model	Z score	Beta value	P value	Z score	Beta value	P value	Z score	Beta value	P value
1q23.3	NIT1	Nucleus_accumbens_basal_ganglia	-4.95022	-0.136322	7.41e-07	-2.34337	-0.428694	0.0191105	-2.2913	-0.43409	0.0219463
1q23.3	NIT1	Brain_Anterior_cingulate_cortex_BA24	-4.55024	-0.107997	5.36e-06	-2.06127	-0.333261	0.0392769	-1.83325	-0.563578	0.0667653
1q23.3	NIT1	Brain_Cortex	-4.39353	-0.182935	1.12e-05	-1.9708	-0.540828	0.0487468	-1.92553	-0.482026	0.0541627
1q23.3	B4GALT3	Amygdala	4.81784	0.0665454	1.45e-06	3.16916	0.286487	0.00152878	2.06168	0.17514	0.0392379
1q23.3	NDUFS2	Caudate_basal_ganglia	-6.56827	-0.0461325	5.09e-11	-2.72507	-0.102464	0.00642874	-3.5308	-0.138286	0.000414305
1q23.3	NDUFS2	Hippocampus	-6.28457	-0.0647833	3.29e-10	-2.00767	-0.0814869	0.0446786	-3.84686	-0.165804	0.000119643
1q23.3	NDUFS2	Brain_Anterior_cingulate_cortex_BA24	-6.17083	-0.0550591	6.79e-10	-2.71013	-0.15504	0.00672566	-4.25625	-0.247784	2.08e-05
1q23.3	NDUFS2	Nucleus_accumbens_basal_ganglia	-6.0119	-0.0415171	1.83e-09	-2.40433	-0.0926863	0.0162022	-3.7136	-0.153233	0.000204334
1q23.3	NDUFS2	Putamen_basal_ganglia	-5.84691	-0.032452	5.01e-09	-1.91258	-0.0680655	0.0558019	-3.84795	-0.149943	0.000119108
1q23.3	NDUFS2	Brain_Cortex	-5.44033	-0.0470308	5.32e-08	-2.47665	-0.109131	0.0132623	-3.33626	-0.1514	0.000849131
1q23.3	NDUFS2	Hypothalamus	-4.74991	-0.0509927	2.04e-06	-1.65977	-0.087511	0.0969615	-2.8155	-0.16319	0.00487021
1q23.3	FCER1G	Nucleus_accumbens_basal_ganglia	-6.27297	-0.103317	3.54e-10	-3.19329	-0.352583	0.00140661	-3.27702	-0.334426	0.00104909
1q23.3	FCER1G	Brain_Cortex	-6.20247	-0.0886443	5.56e-10	-3.30922	-0.317451	0.00093558	-3.10482	-0.274866	0.00190394
1q23.3	FCER1G	Putamen_basal_ganglia	-6.12137	-0.105446	9.28e-10	-3.29375	-0.381525	0.000988614	-3.05151	-0.327901	0.0022769
1q23.3	FCER1G	Hypothalamus	-6.05066	-0.085245	1.44e-09	-3.31596	-0.314207	0.000913286	-2.96128	-0.259914	0.00306365
1q23.3	FCER1G	Caudate_basal_ganglia	-5.93253	-0.133812	2.98e-09	-2.84353	-0.425979	0.00446172	-3.22142	-0.44635	0.00127558
1q32.2	CR1	Brain_Cortex	8.60013	0.105942	7.96e-18	8.2105	0.644557	2.2e-16	3.55836	0.401037	0.000373182
1q32.2	CR1	Caudate_basal_ganglia	8.55085	0.119906	1.22e-17	8.18222	0.728704	2.79e-16	3.58403	0.472842	0.000338338
1q32.2	CR1	Putamen_basal_ganglia	8.53424	0.108078	1.41e-17	8.26741	0.664234	1.37e-16	3.56652	0.411741	0.000361757
1q32.2	CR1	Nucleus_accumbens_basal_ganglia	8.53187	0.154059	1.44e-17	8.18994	0.940992	2.61e-16	3.58268	0.571538	0.00034009
1q32.2	CR1	Substantia_nigra	8.47876	0.115422	2.28e-17	8.22418	0.710366	1.97e-16	3.5538	0.445546	0.000379708
1q32.2	CR1	Brain_Anterior_cingulate_cortex_BA24	8.46916	0.118579	2.47e-17	8.25505	0.731374	1.52e-16	3.57472	0.430083	0.0003506
1q32.2	CR1	Amygdala	8.46345	0.11504	2.6e-17	8.31201	0.707252	9.41e-17	3.55679	0.416302	0.00037541
1q32.2	CR1	Hippocampus	8.35108	0.114379	6.76e-17	8.03081	0.69872	9.68e-16	3.55662	0.486563	0.000375662
1q32.2	CR1	Hypothalamus	8.30453	0.179236	1e-16	8.01805	1.10704	1.07e-15	3.56086	0.770224	0.000369646
4q25	FAM241A	Brain_Cortex	-4.8143	-0.0545627	1.48e-06	-2.36826	-0.175155	0.0178718	-0.760779	-0.0557391	0.446789
4q25	FAM241A	Pituitary	-4.7985	-0.0319848	1.6e-06	-2.38612	-0.105127	0.0170272	-0.983941	-0.0410929	0.325144
4q25	FAM241A	Hypothalamus	-4.76733	-0.0399584	1.87e-06	-2.29832	-0.127996	0.0215436	-0.838116	-0.0449688	0.401965
4q25	FAM241A	Nucleus_accumbens_basal_ganglia	-4.67171	-0.023625	2.99e-06	-2.42546	-0.0819814	0.0152892	-0.814757	-0.026424	0.415211
4q25	FAM241A	Putamen_basal_ganglia	-4.60996	-0.0226664	4.03e-06	-2.42461	-0.0773436	0.015325	-0.789444	-0.0245326	0.429852
4q25	FAM241A	Amygdala	-4.51393	-0.0360508	6.36e-06	-2.3554	-0.123895	0.018503	-0.812131	-0.0435421	0.416717
4q25	FAM241A	Substantia_nigra	-4.45131	-0.0462854	8.53e-06	-2.26461	-0.155073	0.0235367	-0.928254	-0.06171	0.353276
4q25	FAM241A	Caudate_basal_ganglia	-4.3799	-0.021984	1.19e-05	-2.44073	-0.0793303	0.0146576	-0.601185	-0.0191576	0.547717
6p21.33	SAPCD1	Nucleus_accumbens_basal_ganglia	-5.50889	-1.35496	3.61e-08	-	-	-	-	-	-
6p21.32	BTNL2	Caudate_basal_ganglia	6.90317	0.0708232	5.09e-12	5.02265	0.275566	5.1e-07	0.603297	0.042107	0.546311
6p21.32	BTNL2	Nucleus_accumbens_basal_ganglia	6.87635	0.0598181	6.14e-12	5.35701	0.253114	8.46e-08	1.94045	0.108641	0.0523254
6p21.32	BTNL2	Hypothalamus	5.62929	0.049327	1.81e-08	3.62938	0.187981	0.000284098	2.37374	0.142564	0.0176091
6p21.32	BTNL2	Brain_Anterior_cingulate_cortex_BA24	5.15323	0.0483473	2.56e-07	3.61472	0.182703	0.000300678	2.19991	0.12454	0.0278136
6p21.32	BTNL2	Brain_Cortex	4.87361	0.0468706	1.1e-06	3.9558	0.224957	7.63e-05	2.97514	0.307346	0.00292855
6p21.32	BTNL2	Hippocampus	4.69312	0.0487609	2.69e-06	3.6415	0.184559	0.000271058	1.99585	0.134082	0.0459504
6p21.32	BTNL2	Substantia_nigra	4.5581	0.0349118	5.16e-06	4.16078	0.19399	3.17e-05	1.21061	0.0582142	0.226047
6p12.3	AL355353.1	Nucleus_accumbens_basal_ganglia	-5.69565	-0.0374721	1.23e-08	-5.64649	-0.236581	1.64e-08	-1.9425	-0.256495	0.0520764
6p12.3	AL355353.1	Putamen_basal_ganglia	-5.59846	-0.0331825	2.16e-08	-5.33451	-0.200903	9.58e-08	-1.94877	-0.274405	0.0513224
6p12.3	AL355353.1	Hypothalamus	-5.56754	-0.0417165	2.58e-08	-5.43953	-0.254424	5.34e-08	-2.10244	-0.363343	0.0355144
6p12.3	AL355353.1	Caudate_basal_ganglia	-5.56335	-0.0370517	2.65e-08	-5.57582	-0.230793	2.46e-08	-1.54932	-0.205502	0.121304
6p12.3	AL355353.1	Pituitary	-5.52782	-0.0289666	3.24e-08	-5.31168	-0.176639	1.09e-07	-1.72169	-0.174309	0.0851252
6p12.3	AL355353.1	Brain_Cortex	-5.35818	-0.0449135	8.41e-08	-5.2314	-0.267518	1.68e-07	-1.75739	-0.308718	0.0788506
6p12.3	AL355353.1	Substantia_nigra	-5.24999	-0.0323115	1.52e-07	-5.41821	-0.20696	6.02e-08	-1.12457	-0.104153	0.26077
6p12.3	AL355353.1	Hippocampus	-1.2667	-0.180623	0.205264	-3.04815	-0.308538	0.00230253	-0.211087	-0.0261964	0.832819
6p12.3	CD2AP	Pituitary	5.34024	0.0670838	9.28e-08	5.20684	0.427452	1.92e-07	2.397	0.896775	0.01653
6p12.3	CD2AP	Nucleus_accumbens_basal_ganglia	5.31922	0.110798	1.04e-07	5.26847	0.720667	1.38e-07	2.397	1.63023	0.01653
6p12.3	CD2AP	Brain_Anterior_cingulate_cortex_BA24	5.07155	0.0701713	3.95e-07	5.14303	0.46992	2.7e-07	2.397	1.50288	0.01653
6p12.3	CD2AP	Substantia_nigra	5.05752	0.0707791	4.25e-07	5.12237	0.472992	3.02e-07	2.397	1.54122	0.01653
6p12.3	CD2AP	Brain_Cortex	3.82371	0.095472	0.00013146	3.92618	0.650243	8.63e-05	2.397	13.7209	0.01653
7q22.1	GJC3	Caudate_basal_ganglia	-5.05755	-0.312897	4.25e-07	-1.65406	-0.67825	0.098115	-1.75086	-0.679198	0.07997
7q22.1	GJC3	Brain_Anterior_cingulate_cortex_BA24	-4.86735	-0.152076	1.13e-06	-1.71301	-0.354358	0.0867106	-1.65081	-0.324063	0.0987782
7q22.1	GJC3	Putamen_basal_ganglia	-4.83972	-0.137772	1.3e-06	-1.71092	-0.322503	0.0870965	-1.63616	-0.292843	0.101806
7q22.1	GJC3	Hippocampus	-4.80733	-0.174772	1.53e-06	-1.59098	-0.38353	0.111614	-1.64727	-0.376041	0.0995023
7q22.1	AC004522.3	Nucleus_accumbens_basal_ganglia	-5.69339	-0.0387598	1.25e-08	-2.8631	-0.128027	0.00419516	-2.45181	-0.103858	0.0142141
7q22.1	AC004522.3	Amygdala	-5.56474	-0.0447706	2.63e-08	-3.58353	-0.195293	0.000338979	-2.42284	-0.126191	0.0153995
7q22.1	AC004522.3	Hypothalamus	-5.44919	-0.045498	5.06e-08	-2.88825	-0.163516	0.00387392	-2.21316	-0.117616	0.0268866
7q22.1	AC004522.3	Brain_Anterior_cingulate_cortex_BA24	-4.99212	-0.0359215	5.97e-07	-2.35226	-0.107318	0.0186596	-2.25228	-0.0985478	0.0243046
7q22.1	AC004522.3	Caudate_basal_ganglia	-4.63011	-0.0269962	3.65e-06	-2.30599	-0.0875099	0.0211113	-2.00287	-0.0723034	0.0451913
7q22.1	AC004522.3	Putamen_basal_ganglia	-4.58133	-0.0468496	4.62e-06	-2.80345	-0.181208	0.00505586	-1.87862	-0.115866	0.0602958
7q22.1	AC004522.3	Pituitary	-4.44696	-0.044881	8.71e-06	-2.18811	-0.137742	0.0286615	-2.03891	-0.122785	0.0414589
7q22.1	AZGP1	Brain_Cortex	-5.65349	-0.0657355	1.57e-08	-2.15898	-0.164787	0.0308519	-2.07527	-0.151753	0.0379616
7q22.1	AZGP1	Caudate_basal_ganglia	-5.61038	-0.0630307	2.02e-08	-2.29199	-0.169926	0.0219061	-1.86299	-0.130763	0.0624636
7q22.1	AZGP1	Putamen_basal_ganglia	-5.48817	-0.0641569	4.06e-08	-2.12931	-0.162148	0.033229	-1.91398	-0.139897	0.0556227
7q22.1	AZGP1	Hippocampus	-5.24994	-0.0514182	1.52e-07	-2.27589	-0.144996	0.0228525	-1.72202	-0.105519	0.0850652
7q22.1	AZGP1	Hypothalamus	-5.24374	-0.0548531	1.57e-07	-2.21507	-0.153653	0.0267554	-1.86425	-0.125087	0.0622873
7q22.1	AZGP1	Pituitary	-4.8382	-0.10641	1.31e-06	-2.46371	-0.365165	0.0137507	-1.23742	-0.173706	0.215932
7q22.1	AP4M1	Hypothalamus	-5.01407	-0.0612164	5.33e-07	-3.11016	-0.248919	0.00186988	-2.1184	-0.162332	0.0341412
7q22.1	AP4M1	Caudate_basal_ganglia	-4.73326	-0.0507664	2.21e-06	-3.50911	-0.254478	0.000449613	-2.05968	-0.135456	0.0394293
7q22.1	AP4M1	Hippocampus	-4.64553	-0.0474852	3.39e-06	-2.97033	-0.200528	0.00297485	-1.90938	-0.123446	0.0562125
7q22.1	AP4M1	Nucleus_accumbens_basal_ganglia	-4.55225	-0.0337154	5.31e-06	-3.48101	-0.171636	0.000499531	-1.85343	-0.0861805	0.0638204
7q22.1	AP4M1	Amygdala	-4.23529	-0.025059	2.28e-05	-3.46641	-0.13644	0.000527454	-1.65997	-0.0619313	0.0969202
7q22.1	AP4M1	Brain_Cortex	-3.8924	-0.035072	9.93e-05	-3.32365	-0.200016	0.000888463	-1.48794	-0.0843732	0.136768
7q22.1	AP4M1	Putamen_basal_ganglia	-3.75607	-0.0454859	0.000172604	-2.27534	-0.187377	0.0228857	-1.65859	-0.124916	0.0971987
7q22.1	AP4M1	Brain_Anterior_cingulate_cortex_BA24	-3.53105	-0.0254821	0.000413909	-3.11626	-0.148647	0.0018316	-1.44662	-0.0662486	0.148003
7q22.1	CNPY4	Caudate_basal_ganglia	-5.45668	-0.0362945	4.85e-08	-2.53742	-0.116808	0.0111673	-2.15108	-0.100306	0.0314699
7q22.1	CNPY4	Nucleus_accumbens_basal_ganglia	-5.37641	-0.0355998	7.6e-08	-2.986	-0.128346	0.00282655	-1.89131	-0.0765929	0.0585828
7q22.1	CNPY4	Brain_Anterior_cingulate_cortex_BA24	-5.06783	-0.0355461	4.02e-07	-3.37665	-0.14696	0.000733745	-2.04046	-0.0909826	0.0413043
7q22.1	CNPY4	Putamen_basal_ganglia	-4.91403	-0.0500299	8.92e-07	-3.608	-0.194783	0.000308571	-2.04589	-0.14759	0.0407671
7q22.1	CNPY4	Hypothalamus	-4.69815	-0.03829	2.63e-06	-3.85341	-0.17651	0.000116486	-1.39427	-0.0611773	0.163235
7q22.1	CNPY4	Hippocampus	-3.64227	-0.0213537	0.00027024	-1.64988	-0.0692183	0.0989683	-1.37409	-0.0569089	0.169414
7q22.1	CNPY4	Pituitary	-2.75101	-0.0217956	0.00594123	-2.26337	-0.116717	0.0236128	-1.27403	-0.064784	0.202652
7q22.1	LAMTOR4	Substantia_nigra	-5.30166	-0.0492991	1.15e-07	-3.44937	-0.208601	0.000561894	-2.22442	-0.153156	0.0261204
7q22.1	LAMTOR4	Hippocampus	-4.61331	-0.0668194	3.96e-06	-2.41188	-0.204583	0.0158706	-1.71995	-0.160848	0.0854414
7q22.1	LAMTOR4	Brain_Cortex	0.527514	0.00480982	0.597837	1.53691	0.085771	0.124316	-0.132732	-0.00847604	0.894405
7q22.1	GPC2	Brain_Cortex	5.02692	0.0408532	4.98e-07	1.55833	0.0899467	0.119156	2.22452	0.115795	0.0261138
7q22.1	GPC2	Putamen_basal_ganglia	4.78555	0.0372322	1.71e-06	2.30022	0.132296	0.0214359	2.73895	0.148686	0.00616362
7q22.1	GPC2	Hypothalamus	3.64774	0.0320301	0.00026456	2.36055	0.152332	0.0182479	1.77028	0.105546	0.0766811
7q22.1	GPC2	Brain_Anterior_cingulate_cortex_BA24	-1.35306	-0.0110327	0.176036	-0.0439552	0.0149635	0.96494	-0.408241	-0.0251067	0.683096
7q22.1	GPC2	Hippocampus	0.113351	0.0029513	0.909752	0.402375	0.0328922	0.687408	0.574953	0.0274265	0.565323
7q22.1	GPC2	Pituitary	0.0477597	0.0078632	0.961908	0.544224	0.0701151	0.586287	-0.513661	-0.0487499	0.607489
7q22.1	STAG3	Amygdala	-5.30745	-0.0225213	1.11e-07	-3.02726	-0.0766826	0.00246786	-2.19128	-0.0707956	0.0284318
7q22.1	STAG3	Hippocampus	-5.15318	-0.020364	2.56e-07	-2.98774	-0.0757327	0.00281046	-2.20315	-0.066915	0.0275839
7q22.1	STAG3	Brain_Cortex	-5.03173	-0.0355068	4.86e-07	-2.62687	-0.116533	0.00861746	-2.29833	-0.14798	0.0215427
7q22.1	STAG3	Nucleus_accumbens_basal_ganglia	-4.90546	-0.0177524	9.32e-07	-2.92002	-0.0653062	0.00350006	-2.08575	-0.0549702	0.0370013
7q22.1	STAG3	Hypothalamus	-4.82907	-0.0244168	1.37e-06	-2.93368	-0.0951512	0.00334972	-2.11495	-0.0784442	0.0344345
7q22.1	STAG3	Brain_Anterior_cingulate_cortex_BA24	-4.82828	-0.0261184	1.38e-06	-3.06808	-0.103179	0.00215436	-1.9331	-0.0721217	0.0532245
7q22.1	STAG3	Caudate_basal_ganglia	-4.50081	-0.0194491	6.77e-06	-2.8838	-0.0773782	0.00392908	-1.94201	-0.0618802	0.0521362
7q22.1	STAG3	Substantia_nigra	-4.31082	-0.0149189	1.63e-05	-2.79671	-0.0617366	0.00516262	-1.93238	-0.0481415	0.053312
7q22.1	STAG3	Pituitary	-4.19202	-0.0319466	2.76e-05	-2.95224	-0.147861	0.00315473	-1.50517	-0.0736118	0.132282
7q22.1	STAG3	Putamen_basal_ganglia	-4.1812	-0.0196513	2.9e-05	-2.5807	-0.0757095	0.0098601	-2.08894	-0.0734798	0.0367129
7q22.1	CASTOR3	Hypothalamus	-5.29235	-0.0456258	1.21e-07	-2.56027	-0.136645	0.0104591	-2.10151	-0.162053	0.0355964
7q22.1	CASTOR3	Caudate_basal_ganglia	-5.24879	-0.033989	1.53e-07	-2.32427	-0.102681	0.0201112	-2.32327	-0.153682	0.0201645
7q22.1	CASTOR3	Putamen_basal_ganglia	-5.21434	-0.0382353	1.84e-07	-1.83648	-0.0896895	0.0662864	-2.57568	-0.184046	0.0100044
7q22.1	CASTOR3	Amygdala	-4.7893	-0.0284867	1.67e-06	-2.16668	-0.0873498	0.0302592	-2.28535	-0.124627	0.0222923
7q22.1	CASTOR3	Hippocampus	-4.78359	-0.0346639	1.72e-06	-2.09559	-0.102908	0.0361185	-2.48691	-0.163834	0.0128859
7q22.1	CASTOR3	Substantia_nigra	-4.62703	-0.0253877	3.71e-06	-2.34316	-0.0863721	0.0191214	-2.11769	-0.110147	0.0342016
7q22.1	PVRIG	Nucleus_accumbens_basal_ganglia	-6.09807	-0.0263314	1.07e-09	-3.40824	-0.0881853	0.00065384	-2.41452	-0.0770286	0.0157558
7q22.1	PVRIG	Amygdala	-6.00056	-0.026737	1.97e-09	-3.25689	-0.0854125	0.00112639	-2.54495	-0.0865841	0.0109294
7q22.1	PVRIG	Brain_Anterior_cingulate_cortex_BA24	-5.95875	-0.0379619	2.54e-09	-3.43863	-0.129148	0.00058467	-2.47885	-0.117585	0.0131806
7q22.1	PVRIG	Putamen_basal_ganglia	-5.77785	-0.0250692	7.57e-09	-3.08078	-0.0846637	0.00206462	-2.48298	-0.0823001	0.0130287
7q22.1	PVRIG	Hippocampus	-5.73521	-0.0220905	9.74e-09	-3.38116	-0.0790284	0.000721795	-2.25764	-0.0652219	0.023968
7q22.1	PVRIG	Hypothalamus	-5.71314	-0.027745	1.11e-08	-3.20358	-0.096126	0.00135732	-2.37116	-0.0820768	0.0177324
7q22.1	PVRIG	Caudate_basal_ganglia	-5.60339	-0.031784	2.1e-08	-3.15394	-0.101215	0.00161079	-2.43907	-0.0938738	0.014725
7q22.1	PVRIG	Brain_Cortex	-5.4941	-0.0281699	3.93e-08	-3.01435	-0.0943042	0.00257527	-2.23945	-0.0833794	0.0251266
7q22.1	PVRIG	Substantia_nigra	-5.44073	-0.0254344	5.31e-08	-3.0898	-0.0847707	0.00200291	-2.32153	-0.076375	0.020258
7q22.1	PVRIG	Pituitary	-4.95799	-0.041273	7.12e-07	-3.18996	-0.172061	0.00142294	-1.68748	-0.0924548	0.0915113
7q22.1	NYAP1	Hypothalamus	-5.94767	-0.148602	2.72e-09	-3.27955	-0.55517	0.00103974	-1.92149	-0.29969	0.0546694
7q22.1	NYAP1	Nucleus_accumbens_basal_ganglia	-5.21328	-0.15625	1.86e-07	-2.75301	-0.557005	0.00590497	-1.7537	-0.329488	0.0794816
7q22.1	NYAP1	Caudate_basal_ganglia	-5.20438	-0.11853	1.95e-07	-2.74674	-0.422277	0.00601916	-1.7516	-0.250088	0.0798418
8p21.1	CLU	Putamen_basal_ganglia	-7.26342	-0.0822059	3.77e-13	-5.69292	-0.435691	1.25e-08	-2.36738	-0.160193	0.0179147
11q12.1	FAM111A	Brain_Cortex	5.20654	0.0621766	1.92e-07	5.56055	0.393753	2.69e-08	1.16624	0.125117	0.243517
11q12.1	FAM111A	Amygdala	2.5203	0.023418	0.0117254	2.88677	0.169254	0.00389213	1.36036	0.0815136	0.173717
11q12.1	FAM111A	Caudate_basal_ganglia	1.07869	0.015108	0.280725	1.27221	0.0841128	0.2033	1.07508	0.0671241	0.282338
11q12.1	FAM111A	Hypothalamus	0.428268	0.00551213	0.668456	0.949551	0.0727038	0.34234	0.930869	0.0670911	0.351921
11q12.1	FAM111A	Pituitary	-0.248147	-0.000856095	0.804021	-1.37939	-0.0656597	0.167775	1.03918	0.0453971	0.29872
15q21.3	AC090515.2	Hippocampus	-5.11389	-0.0925473	3.16e-07	-3.7379	-0.459435	0.000185563	-0.567298	-0.0649976	0.570512
15q21.3	AC090515.2	Brain_Cortex	-5.01906	-0.0888773	5.19e-07	-3.71968	-0.447818	0.000199477	-0.660529	-0.0744224	0.508914
15q21.3	AC090515.2	Amygdala	-4.99356	-0.134187	5.93e-07	-3.70528	-0.678365	0.000211159	-0.67567	-0.116313	0.49925
15q21.3	AC090515.2	Caudate_basal_ganglia	-4.77266	-0.0938542	1.82e-06	-3.66883	-0.490797	0.000243665	-0.583262	-0.0729569	0.559717
15q21.3	AC090515.2	Putamen_basal_ganglia	-4.76969	-0.069901	1.85e-06	-3.49305	-0.349575	0.000477544	-0.656457	-0.0614651	0.51153
15q21.3	AC090515.2	Pituitary	-4.65845	-0.0780767	3.19e-06	-3.3426	-0.383618	0.000829984	-0.585717	-0.0623006	0.558066
15q21.3	AC090515.2	Brain_Anterior_cingulate_cortex_BA24	-4.65402	-0.108487	3.26e-06	-3.47786	-0.553445	0.000505431	-0.666499	-0.0994269	0.505092
15q21.3	AC090515.2	Substantia_nigra	-4.63904	-0.0584714	3.5e-06	-3.48991	-0.300267	0.000483184	-0.53995	-0.0432217	0.589232
15q21.3	AC090515.2	Hypothalamus	-4.38421	-0.0508993	1.16e-05	-3.37123	-0.267547	0.000748332	-0.395933	-0.0288875	0.692154
15q21.3	AC090515.2	Nucleus_accumbens_basal_ganglia	-4.02098	-0.062509	5.8e-05	-3.18306	-0.338688	0.00145726	-0.317879	-0.0306925	0.750577
15q21.3-q22.1	MINDY2	Brain_Cortex	4.88628	0.555599	1.03e-06	3.20973	2.45102	0.00132862	-0.575094	-0.372326	0.565227
15q21.3-q22.1	MINDY2	Hippocampus	4.72358	1.23518	2.32e-06	3.35637	1.56702	0.000789728	-0.466031	-0.181752	0.641193
16p11.2	CCDC189	Brain_Anterior_cingulate_cortex_BA24	4.86978	0.0307313	1.12e-06	1.6022	0.0667754	0.10911	1.09059	0.0516941	0.275452
16p11.2	CCDC189	Caudate_basal_ganglia	4.80468	0.0265444	1.55e-06	1.62158	0.0596737	0.104894	1.13032	0.0556265	0.258342
16p11.2	CCDC189	Nucleus_accumbens_basal_ganglia	4.8008	0.0244454	1.58e-06	1.61141	0.0551611	0.107089	1.20137	0.0535031	0.229609
16p11.2	CCDC189	Putamen_basal_ganglia	4.75187	0.0420564	2.02e-06	1.37564	0.0815659	0.168934	0.826714	0.0683413	0.408399
16p11.2	CCDC189	Brain_Cortex	4.74757	0.0228396	2.06e-06	1.51046	0.0491563	0.130927	1.18771	0.04779	0.234946
16p11.2	CCDC189	Hippocampus	4.73464	0.0259576	2.19e-06	1.55455	0.0563266	0.120053	1.10648	0.049734	0.268518
16p11.2	CCDC189	Hypothalamus	4.59926	0.0299972	4.24e-06	1.66084	0.0731003	0.0967463	1.09308	0.0594983	0.274361
16p11.2	CCDC189	Pituitary	4.52788	0.0172904	5.96e-06	1.50631	0.0390958	0.131989	1.24248	0.0427104	0.214059
16p11.2	CCDC189	Amygdala	4.51966	0.0310498	6.19e-06	1.47435	0.0678307	0.140387	1.27175	0.0631981	0.203462
16p11.2	AC135050.1	Pituitary	4.72705	0.0676672	2.28e-06	1.78615	0.173228	0.0740751	3.26387	1.16747	0.001099
16p11.2	AC135050.1	Brain_Anterior_cingulate_cortex_BA24	4.67959	0.0734771	2.87e-06	1.75387	0.18738	0.0794524	3.26387	2.05569	0.001099
16p11.2	AC135050.1	Amygdala	4.67604	0.0790482	2.92e-06	1.75424	0.201652	0.0793887	3.26387	1.65938	0.001099
16p11.2	ZNF668	Brain_Cortex	4.87325	0.087916	1.1e-06	1.92662	0.234606	0.054027	1.30665	0.53208	0.191333
16p11.2	ZNF668	Pituitary	4.56039	0.107791	5.11e-06	2.27011	0.396658	0.0232007	2.92166	0.919539	0.00348176
16p11.2	PRSS53	Amygdala	5.17739	0.0478593	2.25e-07	2.52472	0.158081	0.0115792	3.55046	0.524793	0.000384552
16p11.2	VKORC1	Brain_Anterior_cingulate_cortex_BA24	5.22201	0.0470506	1.77e-07	2.42725	0.151746	0.0152136	3.37548	0.369862	0.000736863
16p11.2	VKORC1	Nucleus_accumbens_basal_ganglia	5.16626	0.0440232	2.39e-07	2.32164	0.136519	0.0202524	3.39219	0.467115	0.000693351
16p11.2	VKORC1	Pituitary	5.16161	0.0465614	2.45e-07	2.29959	0.144431	0.0214713	3.21608	0.344101	0.00129955
16p11.2	VKORC1	Brain_Cortex	5.16043	0.0431762	2.46e-07	2.34037	0.138637	0.0192646	2.9527	0.268034	0.00315012
16p11.2	VKORC1	Caudate_basal_ganglia	5.08257	0.0316423	3.72e-07	2.25269	0.0989906	0.0242788	3.00162	0.226143	0.00268546
16p11.2	VKORC1	Putamen_basal_ganglia	4.07203	0.057751	4.66e-05	1.33224	0.136987	0.18278	1.83073	0.327867	0.0671416
16p11.2	KAT8	Brain_Anterior_cingulate_cortex_BA24	-6.27104	-0.0309226	3.59e-10	-2.61123	-0.0873144	0.00902169	-3.26633	-0.529263	0.0010895
16p11.2	KAT8	Hippocampus	-6.22225	-0.023565	4.9e-10	-2.69321	-0.069095	0.00707673	-3.14595	-0.382707	0.00165549
16p11.2	KAT8	Hypothalamus	-6.12423	-0.0207563	9.11e-10	-2.6268	-0.0601213	0.00861923	-3.36251	-0.363853	0.000772361
16p11.2	KAT8	Brain_Cortex	-6.09132	-0.018585	1.12e-09	-2.54949	-0.0526606	0.0107881	-3.80406	-0.620445	0.000142342
16p11.2	KAT8	Amygdala	-6.08587	-0.0250445	1.16e-09	-2.53289	-0.0701416	0.0113126	-2.84157	-0.682989	0.00448927
16p11.2	KAT8	Pituitary	-6.06929	-0.0220057	1.28e-09	-2.62083	-0.0647067	0.00877169	-3.53741	-0.468735	0.000404072
16p11.2	KAT8	Caudate_basal_ganglia	-6.05196	-0.0231149	1.43e-09	-2.65928	-0.0685973	0.00783089	-3.56694	-0.578991	0.000361175
16p11.2	KAT8	Substantia_nigra	-6.02989	-0.0254685	1.64e-09	-2.26775	-0.0644663	0.0233444	-2.27249	-0.369965	0.0230572
16p11.2	KAT8	Nucleus_accumbens_basal_ganglia	-5.90177	-0.0275513	3.6e-09	-2.67546	-0.0849497	0.00746274	-2.68806	-1.0723	0.00718682
16p11.2	KAT8	Putamen_basal_ganglia	-5.89198	-0.0206522	3.82e-09	-2.46695	-0.0582909	0.0136268	-3.48607	-0.88984	0.000490178
16p11.2	AC135050.6	Nucleus_accumbens_basal_ganglia	5.70169	0.0435807	1.19e-08	2.93455	0.149585	0.00334036	3.30005	0.58416	0.000966666
16p11.2	AC135050.6	Caudate_basal_ganglia	5.02612	0.0422447	5e-07	2.59933	0.149076	0.0093407	1.78131	0.393055	0.0748612
16p11.2	AC135050.6	Pituitary	4.65264	0.0284615	3.28e-06	2.40381	0.0997004	0.0162251	2.238	0.411969	0.0252208
16p11.2	AC135050.6	Hypothalamus	4.56356	0.0341506	5.03e-06	2.56469	0.129427	0.0103268	1.95489	0.238654	0.0505965
16p11.2	AC135050.6	Putamen_basal_ganglia	4.24699	0.0261967	2.17e-05	2.44284	0.10217	0.0145723	2.55983	0.315078	0.0104722
16p11.2	AC135050.6	Substantia_nigra	3.32773	0.0232516	0.000875551	1.99477	0.0955814	0.0460679	1.69676	0.14998	0.0897426
16p11.2	AC135050.6	Brain_Cortex	2.84372	0.0241441	0.00445906	1.96016	0.108697	0.0499771	0.881169	0.113831	0.378226
16p11.2	AC135050.6	Brain_Anterior_cingulate_cortex_BA24	2.07758	0.0153307	0.0377479	1.61333	0.0841493	0.106674	1.62493	0.144756	0.104176
16p11.2	PRSS36	Amygdala	-6.21328	-0.0264152	5.19e-10	-3.20476	-0.0941445	0.00135176	-3.39816	-0.42225	0.000678401
16p11.2	PRSS36	Hypothalamus	-5.96977	-0.0240841	2.38e-09	-2.86562	-0.0804892	0.00416191	-3.50292	-0.202605	0.000460193
16p11.2	PRSS36	Caudate_basal_ganglia	-5.86924	-0.0218415	4.38e-09	-2.80561	-0.0734546	0.00502217	-3.57658	-0.151727	0.000348123
16p11.2	PRSS36	Hippocampus	-5.85655	-0.028141	4.73e-09	-2.74046	-0.0923332	0.00613527	-3.54061	-0.204072	0.000399203
16p11.2	PRSS36	Nucleus_accumbens_basal_ganglia	-5.70892	-0.0225555	1.14e-08	-2.67224	-0.0747054	0.00753475	-3.60096	-0.131767	0.00031705
16p11.2	PRSS36	Putamen_basal_ganglia	-5.65938	-0.020394	1.52e-08	-2.6405	-0.0666682	0.00827846	-3.47379	-0.218171	0.000513168
16p11.2	PRSS36	Brain_Anterior_cingulate_cortex_BA24	-5.64241	-0.0278403	1.68e-08	-2.63343	-0.0901798	0.00845271	-3.46224	-0.232083	0.000535707
16p11.2	PRSS36	Brain_Cortex	-5.56897	-0.021328	2.56e-08	-2.55858	-0.0694211	0.01051	-3.61463	-0.168848	0.000300771
16p11.2	PRSS36	Pituitary	-2.00643	-0.0146809	0.0448105	-0.37727	-0.0188442	0.705973	-3.31529	-0.372912	0.000915473
17p13.2	AC012146.1	Amygdala	-5.48571	-0.0319479	4.12e-08	-2.29875	-0.082777	0.021519	-3.41439	-0.27318	0.000639252
17p13.2	AC012146.1	Hypothalamus	-5.46354	-0.0245528	4.67e-08	-2.47158	-0.0748224	0.0134519	-3.081	-0.170824	0.00206309
17p13.2	AC012146.1	Caudate_basal_ganglia	-5.44129	-0.0261592	5.29e-08	-2.59921	-0.0807933	0.00934392	-3.35903	-0.208971	0.00078217
17p13.2	AC012146.1	Brain_Cortex	-5.43585	-0.0328473	5.45e-08	-2.30568	-0.0913033	0.0211283	-2.80379	-0.202272	0.00505063
17p13.2	AC012146.1	Pituitary	-5.38141	-0.0236537	7.39e-08	-2.22446	-0.0681684	0.0261178	-2.69614	-0.144286	0.0070148
17p13.2	AC012146.1	Nucleus_accumbens_basal_ganglia	-5.30766	-0.0202159	1.11e-07	-2.53256	-0.0636534	0.0113234	-2.84406	-0.113787	0.0044543
17p13.2	AC012146.1	Brain_Anterior_cingulate_cortex_BA24	-5.2017	-0.024963	1.97e-07	-2.7287	-0.0854117	0.00635851	-3.14082	-0.140646	0.00168476
17p13.2	AC012146.1	Hippocampus	-5.20115	-0.025607	1.98e-07	-2.34335	-0.0767979	0.0191112	-2.79307	-0.17593	0.00522104
17p13.2	AC012146.1	Putamen_basal_ganglia	-5.12927	-0.0208146	2.91e-07	-2.63237	-0.0694874	0.00847919	-2.26121	-0.103262	0.0237461
17p13.2	AC012146.1	Substantia_nigra	-4.87951	-0.0284908	1.06e-06	-2.25054	-0.0804154	0.0244147	-1.81146	-0.123197	0.0700699
17p13.2	SCIMP	Brain_Anterior_cingulate_cortex_BA24	5.18246	0.0465641	2.19e-07	1.52769	0.0884589	0.12659	1.63685	0.0960749	0.101662
17p13.2	SCIMP	Caudate_basal_ganglia	4.28634	0.0406698	1.82e-05	1.32	0.081327	0.186835	1.65699	0.102354	0.0975222
17p13.2	SCIMP	Pituitary	4.27343	0.0387436	1.92e-05	1.26297	0.0744443	0.206599	1.26238	0.0682099	0.206813
17p13.2	SCIMP	Putamen_basal_ganglia	4.18144	0.0359462	2.9e-05	1.19461	0.062781	0.232241	0.780223	0.0449347	0.43526
17p13.2	SCIMP	Hippocampus	4.13215	0.0508537	3.59e-05	1.46678	0.0822068	0.142437	2.04417	0.112543	0.0409363
17p13.2	SCIMP	Nucleus_accumbens_basal_ganglia	3.9161	0.0237302	9e-05	1.18081	0.044658	0.237678	0.788532	0.0306075	0.430386
17p13.2	SCIMP	Brain_Cortex	3.29344	0.0299441	0.000989681	0.982772	0.0558324	0.32572	0.426615	0.0226378	0.66966
17q23.3	ACE	Brain_Anterior_cingulate_cortex_BA24	-5.44491	-0.033249	5.18e-08	-3.7644	-0.143321	0.000166948	-3.24196	-0.126231	0.0011871
17q23.3	ACE	Brain_Cortex	-5.14659	-0.0415659	2.65e-07	-3.29209	-0.172472	0.000994474	-3.20562	-0.160464	0.00134774
19q13.31	ZNF112	Putamen_basal_ganglia	6.71246	0.142505	1.91e-11	6.53815	0.466213	6.23e-11	0.318938	0.0148663	0.749773
19q13.31	ZNF112	Substantia_nigra	4.59193	0.100456	4.39e-06	4.91594	0.468212	8.84e-07	0.331472	0.0254811	0.740288
19q13.31	ZNF112	Nucleus_accumbens_basal_ganglia	4.32045	0.0501223	1.56e-05	4.21286	0.228536	2.52e-05	0.521282	0.0215133	0.60217
19q13.31	ZNF112	Caudate_basal_ganglia	3.93449	0.0524566	8.34e-05	4.04359	0.228947	5.26e-05	0.348565	0.0132798	0.727416
19q13.31	ZNF112	Hypothalamus	3.0538	0.0437898	0.00225963	3.59605	0.233844	0.000323083	0.26207	0.00972911	0.793268
19q13.31	ZNF112	Pituitary	2.10152	0.0171602	0.0355956	2.0992	0.0762357	0.0357994	0.371724	0.00907703	0.710098
19q13.31	ZNF112	Hippocampus	-1.2145	-0.0396758	0.224556	-0.794833	-0.0620292	0.426711	0.000549224	0.000243425	0.999562
19q13.31-13.32	AC243964.3	Amygdala	10.4313	0.0405414	1.78e-25	7.46348	0.19901	8.43e-14	3.21181	0.162178	0.00131901
19q13.31-13.32	AC243964.3	Caudate_basal_ganglia	10.3295	0.0301668	5.19e-25	7.42612	0.148834	1.12e-13	3.15504	0.177473	0.00160479
19q13.31-13.32	AC243964.3	Brain_Cortex	10.3129	0.0305592	6.16e-25	7.57711	0.157006	3.53e-14	3.1083	0.362604	0.00188169
19q13.31-13.32	AC243964.3	Brain_Anterior_cingulate_cortex_BA24	10.3127	0.0317854	6.17e-25	7.46435	0.159696	8.37e-14	3.21158	0.163616	0.00132005
19q13.31-13.32	AC243964.3	Hypothalamus	10.2992	0.0392036	7.11e-25	7.35867	0.190667	1.86e-13	3.2036	0.211131	0.00135721
19q13.31-13.32	AC243964.3	Nucleus_accumbens_basal_ganglia	10.2951	0.0308298	7.41e-25	7.36165	0.150895	1.82e-13	3.15456	0.15153	0.00160741
19q13.31-13.32	AC243964.3	Putamen_basal_ganglia	10.2814	0.0279	8.54e-25	7.47222	0.142989	7.89e-14	3.14246	0.110575	0.00167535
19q13.31-13.32	AC243964.3	Pituitary	10.2515	0.0264585	1.17e-24	7.41752	0.134078	1.19e-13	3.16724	0.105658	0.00153893
19q13.31-13.32	AC243964.3	Substantia_nigra	10.2407	0.032864	1.3e-24	7.44949	0.169423	9.37e-14	3.21155	0.108508	0.00132021
19q13.31-13.32	AC243964.3	Hippocampus	10.2234	0.0289003	1.56e-24	7.38425	0.146278	1.53e-13	3.16389	0.104394	0.00155674
19q13.31	PVR	Nucleus_accumbens_basal_ganglia	-8.7125	-0.0612459	2.97e-18	-8.20009	-0.363517	2.4e-16	-2.60084	-0.117244	0.00929971
19q13.31	PVR	Pituitary	-8.6408	-0.0690785	5.58e-18	-7.47749	-0.369246	7.58e-14	-2.60139	-0.132467	0.00928466
19q13.31	PVR	Caudate_basal_ganglia	-6.98425	-0.0423838	2.86e-12	-6.9935	-0.296799	2.68e-12	-2.75625	-0.114886	0.00584685
19q13.31	PVR	Brain_Cortex	-6.79508	-0.0521366	1.08e-11	-6.98908	-0.351441	2.77e-12	-2.46295	-0.121737	0.0137798
19q13.31	PVR	Hypothalamus	-6.62361	-0.0336686	3.51e-11	-6.14377	-0.215372	8.06e-10	-2.35298	-0.0852715	0.0186238
19q13.31	PVR	Brain_Anterior_cingulate_cortex_BA24	-4.21683	-0.017613	2.48e-05	-4.3136	-0.194143	1.61e-05	-2.3891	-0.115798	0.0168899
19q13.31	CEACAM19	Hypothalamus	11.0677	0.0542745	1.8e-28	8.32134	0.247563	8.7e-17	1.78512	0.0471979	0.0742418
19q13.31	CEACAM19	Hippocampus	10.0115	0.0487007	1.36e-23	7.02637	0.202139	2.12e-12	1.49784	0.0426159	0.134175
19q13.31	CEACAM19	Brain_Cortex	9.68056	0.0495457	3.65e-22	7.14003	0.215029	9.33e-13	1.55096	0.0433798	0.120911
19q13.31	CEACAM19	Amygdala	9.15658	0.0466945	5.36e-20	7.26764	0.239258	3.66e-13	1.71544	0.0595541	0.0862652
19q13.31	CEACAM19	Pituitary	9.14204	0.0371702	6.13e-20	7.51393	0.192437	5.74e-14	1.67886	0.0424283	0.0931787
19q13.31	CEACAM19	Nucleus_accumbens_basal_ganglia	8.98916	0.0494626	2.49e-19	6.57092	0.207901	5e-11	1.66874	0.053605	0.095169
19q13.31	CEACAM19	Caudate_basal_ganglia	8.81152	0.0450117	1.23e-18	6.66609	0.198323	2.63e-11	1.3283	0.0367267	0.184079
19q13.31	CEACAM19	Putamen_basal_ganglia	8.71648	0.0666251	2.87e-18	6.97126	0.30985	3.14e-12	1.38947	0.0629753	0.16469
19q13.31	CEACAM19	Brain_Anterior_cingulate_cortex_BA24	7.96425	0.0412261	1.66e-15	5.88456	0.188619	3.99e-09	1.45452	0.0473224	0.145803
19q13.31	CEACAM19	Substantia_nigra	7.65587	0.063258	1.92e-14	7.06449	0.297322	1.61e-12	0.767454	0.0397634	0.442812
19q13.32	NECTIN2	Substantia_nigra	-10.8233	-0.0882619	2.67e-27	-8.15026	-0.445695	3.63e-16	-8.3244	-1.82757	8.48e-17
19q13.32	NECTIN2	Hypothalamus	-9.52477	-0.104758	1.65e-21	-7.44207	-0.55906	9.91e-14	-6.58354	-3.18897	4.59e-11
19q13.32	NECTIN2	Hippocampus	-8.87892	-0.159657	6.75e-19	-9.13406	-0.497778	6.6e-20	-8.83406	-1.18123	1.01e-18
19q13.32	NECTIN2	Brain_Anterior_cingulate_cortex_BA24	-2.83834	-0.0262272	0.00453496	-1.85138	-0.109892	0.0641151	-6.18146	-2.7416	6.35e-10
19q13.32	NECTIN2	Pituitary	-2.83255	-0.0228168	0.0046179	-1.65641	-0.0852473	0.0976379	-3.48463	-1.90107	0.000492812
19q13.32	TOMM40	Brain_Cortex	40.6636	1.18375	0	23.7598	5.59835	8.7e-125	0.652254	1.26465	0.514237
19q13.32	TOMM40	Pituitary	43.3962	2.2025	0	31.0355	11.8398	1.79e-211	2.1295	3.61827	0.0332131
19q13.32	APOE	Substantia_nigra	24.7121	0.349216	7.92e-135	22.5346	1.90685	1.9e-112	9.94452	1.12682	2.66e-23
19q13.32	APOE	Caudate_basal_ganglia	21.7866	0.481228	3.11e-105	18.6817	1.84672	6.98e-78	10.2939	1.93696	7.51e-25
19q13.32	APOE	Pituitary	-10.1119	-0.145117	4.89e-24	-8.83885	-0.982498	9.67e-19	-6.00433	-1.0466	1.92e-09
19q13.32	APOC1	Nucleus_accumbens_basal_ganglia	-11.713	-1.58881	1.09e-31	-7.31612	-3.77619	2.55e-13	-9.8359	-14.0372	7.89e-23
19q13.32	APOC1	Pituitary	-9.09227	-1.38039	9.7e-20	-4.85139	-2.2951	1.23e-06	-9.8359	-18.9928	7.89e-23
19q13.32	APOC4	Hippocampus	8.03102	0.135739	9.67e-16	6.35449	0.34675	2.09e-10	-0.14471	-0.0223513	0.88494
19q13.32	APOC4	Putamen_basal_ganglia	-6.99535	-0.0197425	2.65e-12	-5.07104	-0.380488	3.96e-07	-8.52944	-1.75663	1.47e-17
19q13.32	APOC4	Nucleus_accumbens_basal_ganglia	0.673056	0.091936	0.500911	1.42332	0.140916	0.154644	-3.2069	-0.596686	0.00134172
19q13.32	APOC2	Brain_Anterior_cingulate_cortex_BA24	6.84142	0.0799786	7.84e-12	7.27795	0.371075	3.39e-13	2.65561	0.21537	0.00791642
19q13.32	APOC2	Brain_Cortex	5.94639	0.0537722	2.74e-09	6.90347	0.294707	5.07e-12	2.31757	0.119771	0.0204726
19q13.32	APOC2	Putamen_basal_ganglia	5.55556	0.029058	2.77e-08	6.53466	0.172883	6.38e-11	2.23973	0.0668896	0.0251084
19q13.32	APOC2	Caudate_basal_ganglia	5.46899	0.0315712	4.53e-08	6.52085	0.180455	6.99e-11	2.13569	0.066864	0.0327045
19q13.32	APOC2	Nucleus_accumbens_basal_ganglia	5.40375	0.0294226	6.53e-08	6.61819	0.18864	3.64e-11	2.18615	0.0657605	0.0288047
19q13.32	APOC2	Pituitary	-4.35511	-0.0467821	1.33e-05	-5.61921	-0.242526	1.92e-08	-1.38564	-0.0728107	0.165856
19q13.32	ZNF296	Amygdala	-6.98257	-0.120509	2.9e-12	-7.43167	-0.638267	1.07e-13	-2.89287	-0.227758	0.00381744
19q13.32	ZNF296	Hippocampus	-5.96714	-0.066585	2.41e-09	-6.27082	-0.375887	3.59e-10	-2.71879	-0.152871	0.00655214
19q13.32	ZNF296	Pituitary	-5.8136	-0.0652454	6.11e-09	-6.34375	-0.422122	2.24e-10	-2.5866	-0.158553	0.00969271
19q13.32	ZNF296	Brain_Cortex	-5.75266	-0.0688303	8.78e-09	-6.58483	-0.494345	4.55e-11	-2.43333	-0.166961	0.0149608
19q13.32	ZNF296	Nucleus_accumbens_basal_ganglia	-5.51978	-0.0655402	3.39e-08	-5.75929	-0.382059	8.45e-09	-2.96028	-0.183174	0.00307364
19q13.32	ZNF296	Substantia_nigra	-5.26531	-0.0526097	1.4e-07	-5.81686	-0.385768	6e-09	-2.39847	-0.151628	0.0164636
19q13.32	ZNF296	Hypothalamus	-4.73906	-0.0460877	2.15e-06	-5.45364	-0.33377	4.94e-08	-1.93016	-0.111571	0.0535865
19q13.32	ZNF296	Putamen_basal_ganglia	-4.65992	-0.103995	3.16e-06	-5.10837	-0.527744	3.25e-07	-2.3514	-0.225476	0.0187028
19q13.32	ZNF296	Brain_Anterior_cingulate_cortex_BA24	-3.58117	-0.048194	0.000342054	-4.93159	-0.357754	8.16e-07	-1.53692	-0.104884	0.124313
19q13.32	ZNF296	Caudate_basal_ganglia	-3.35798	-0.06186	0.000785151	-4.11344	-0.324102	3.9e-05	-2.38404	-0.169383	0.0171236
19q13.32	GEMIN7	Nucleus_accumbens_basal_ganglia	5.41215	0.0230495	6.23e-08	4.02127	0.131358	5.79e-05	2.61854	0.0825722	0.00883073
19q13.32	GEMIN7	Hippocampus	4.8911	0.0228025	1e-06	3.22622	0.0976065	0.00125436	2.20689	0.0630422	0.0273216
19q13.32	GEMIN7	Substantia_nigra	4.57669	0.0223266	4.72e-06	3.58005	0.105633	0.000343534	2.24076	0.0582077	0.0250416
19q13.32	GEMIN7	Putamen_basal_ganglia	3.71192	0.0138233	0.000205694	2.41461	0.0624079	0.015752	2.12737	0.0518021	0.0333893
19q13.32	GEMIN7	Caudate_basal_ganglia	3.55025	0.0174802	0.000384873	2.50366	0.0720564	0.0122917	2.08645	0.0529582	0.0369376
19q13.32	GEMIN7	Brain_Anterior_cingulate_cortex_BA24	3.20106	0.0118165	0.00136922	2	0.047846	0.0455002	1.89372	0.0423747	0.0582617
19q13.32	GEMIN7	Brain_Cortex	3.17186	0.0195011	0.00151465	2.34048	0.0778186	0.0192588	2.00499	0.0579498	0.0449644
19q13.32	GEMIN7	Amygdala	3.13394	0.0119788	0.00172474	2.12582	0.0582218	0.0335183	1.76863	0.0469292	0.0769552
19q13.32	GEMIN7	Pituitary	3.03923	0.0189673	0.00237186	1.6346	0.0612785	0.102133	1.84253	0.065426	0.0653971
19q13.32	GEMIN7	Hypothalamus	2.31567	0.0056811	0.0205764	1.0615	0.0245599	0.288464	1.73685	0.0459293	0.0824135
19q13.32	TRAPPC6A	Putamen_basal_ganglia	-5.0196	-0.0746304	5.18e-07	-2.16673	-0.214861	0.0302554	-2.56044	-0.237835	0.010454
19q13.32	KLC3	Amygdala	-4.81205	-0.0572511	1.49e-06	-4.2388	-0.342052	2.25e-05	-1.78327	-0.134025	0.0745426
19q13.32	KLC3	Hippocampus	-4.81091	-0.123272	1.5e-06	-4.23541	-0.735707	2.28e-05	-1.79334	-0.290119	0.0729179
19q13.32	KLC3	Substantia_nigra	-4.81139	-0.0672763	1.5e-06	-4.23666	-0.401665	2.27e-05	-1.78992	-0.158046	0.0734661
19q13.32	KLC3	Hypothalamus	-4.81051	-0.059399	1.51e-06	-4.23449	-0.354412	2.29e-05	-1.7957	-0.139972	0.0725424
19q13.32	KLC3	Brain_Cortex	-4.80873	-0.0422939	1.52e-06	-4.23093	-0.252125	2.33e-05	-1.80385	-0.100107	0.0712553
19q13.32	KLC3	Nucleus_accumbens_basal_ganglia	-4.8073	-0.0363754	1.53e-06	-4.22841	-0.216719	2.35e-05	-1.80889	-0.0863398	0.0704677
19q13.32	KLC3	Caudate_basal_ganglia	-4.80175	-0.0365275	1.57e-06	-4.21982	-0.21726	2.44e-05	-1.82318	-0.0874122	0.0682757
19q13.32	KLC3	Brain_Anterior_cingulate_cortex_BA24	-4.79884	-0.0519315	1.6e-06	-4.21571	-0.308664	2.49e-05	-1.82891	-0.124696	0.067413
19q13.32	KLC3	Putamen_basal_ganglia	-4.79811	-0.0397959	1.6e-06	-4.21472	-0.236496	2.5e-05	-1.83022	-0.0956314	0.0672177
19q13.32	ERCC1	Brain_Anterior_cingulate_cortex_BA24	-5.01	-0.0401819	5.44e-07	-3.67216	-0.168775	0.000240504	-1.90228	-0.0904705	0.0571348
19q13.32	ERCC1	Putamen_basal_ganglia	-4.97631	-0.0521844	6.48e-07	-3.4894	-0.21522	0.0004841	-1.85202	-0.117217	0.0640233
19q13.32	ERCC1	Hypothalamus	-4.17091	-0.035749	3.03e-05	-3.44959	-0.175594	0.000561429	-1.85419	-0.0948746	0.0637122
19q13.32	ERCC1	Hippocampus	-4.01438	-0.0716034	5.96e-05	-4.1589	-0.311963	3.2e-05	-1.86347	-0.144109	0.0623958
19q13.32	ERCC1	Caudate_basal_ganglia	-3.37594	-0.0256144	0.000735634	-1.77775	-0.0764145	0.0754443	-1.81083	-0.0732414	0.0701665
19q13.32	ERCC1	Pituitary	-2.58879	-0.0207921	0.00963151	-0.748434	-0.0376696	0.454198	-1.38673	-0.0645258	0.165523
19q13.32	ERCC1	Brain_Cortex	-2.31702	-0.0175579	0.0205025	-0.8558	-0.0416324	0.392109	-1.4108	-0.06244	0.158304
19q13.32	OPA3	Hippocampus	-5.21235	-0.0660459	1.86e-07	-3.21322	-0.21117	0.00131254	-1.68161	-0.0980227	0.0926451
19q13.32	OPA3	Pituitary	3.3093	0.0440181	0.00093528	4.20027	0.284276	2.67e-05	0.877249	0.0857914	0.380351
19q13.32	OPA3	Brain_Cortex	-2.99141	-0.0212392	0.00277692	-1.28496	-0.0878954	0.198806	-1.06359	-0.0798478	0.287513
19q13.32	OPA3	Caudate_basal_ganglia	-1.7909	-0.0122818	0.0733096	-0.52641	-0.0347765	0.598603	-0.725957	-0.076852	0.467865
19q13.32	OPA3	Nucleus_accumbens_basal_ganglia	-0.679771	-0.00548068	0.49665	-0.0828768	-0.00305216	0.93395	-0.624311	-0.0338612	0.532424
19q13.32	OPA3	Putamen_basal_ganglia	0.465559	0.00668935	0.641531	1.54683	0.0909279	0.121904	-0.69901	-0.0485812	0.484546
19q13.41	CD33	Putamen_basal_ganglia	5.06236	0.0842392	4.14e-07	3.60693	0.404645	0.000309844	2.24299	0.249497	0.0248972
